# Supplementary material for: Epidemiological Characteristics and Treatment Outcomes of Drug-Resistant Tuberculosis in Limpopo Province, South Africa (2020–2024)
Source: Trop Med Infect Dis. 2026 Apr 13;11(4):100. doi: 10.3390/tropicalmed11040100 (PMC13120414; doi:10.3390/tropicalmed11040100)
Supplement: Supplementary file 1 [file tropicalmed-11-00100-s001.zip]

Archive with 1 entries (1 files):
- tropicalmed-4186551-supplementary.xlsx
