# Supplementary material for: Epidemiological Characteristics and Treatment Outcomes of Drug-Resistant Tuberculosis in Limpopo Province, South Africa (2020–2024)
Source: Trop Med Infect Dis. 2026 Apr 13;11(4):100. doi: 10.3390/tropicalmed11040100 (PMC13120414; doi:10.3390/tropicalmed11040100)
Supplement: Supplementary file 1 [file tropicalmed-11-00100-s001.zip › tropicalmed-4186551-supplementary.xlsx]

## Sheet: Sheet 1
Registration Type	Registration Year	DR-TB Province	Type of Drug-Resistant TB	Current Treatment	On BDQ	On short regimen	Regimen Type	TB Culture Conversion Date	Has Pre-Treatment Smear Positive Results	6MI Description	Previous DR-TB Episode	Previous DS-TB Episode	Previous Drug History	Patient Category	Pulmonary or Extra Pulmonary TB	Final Treatment Outcome	Treatment Outcome Calculated	Months On Treatment	Days On Treatment	HIV Status	ART Started
New	2020	LIMPOPO	Rifampicin Resistant		Yes	Yes	Short Regimen (9-11 Months)		No	UNKNOWN	No	No	New	New	Pulmonary (PTB)	Treatment Completed (TC)	Treament Success	12	339	Negative
New	2020	LIMPOPO	Rifampicin Resistant	AMITRIPTYLINE, AMITRYPTYLINE, AMLOC, Bdq, Cfz, E, ENALAPRIL, GLUCOPHAGE, HCTZ, High dose INH, Lfx, Lzd, METFORMINE, Mfx, PANADO, Pyridoxine, Ridaq, RIGAQ, Z	Yes	Yes	Short Regimen (9-11 Months)	2020-08-04	No	NEGATIVE (2 CONSECUTIVE CULTURE)	No	No	PT1	TF1	Pulmonary (PTB)	Treatment Completed (TC)	Treament Success	10	282	Negative
New	2020	LIMPOPO	Rifampicin Resistant	Bdq, Cfz, E, High dose INH, Lfx, Z	Yes	Yes	Short Regimen (9-11 Months)		Yes	DIED	No	No	New	New	Pulmonary (PTB)	Died (D)	Died	1	42	Negative
New	2020	LIMPOPO	Rifampicin Resistant	Bdq, Cfz, E, Eto, High dose INH, Lfx, Pyridoxin, PYRIDOXINE, Z	Yes	Yes	Short Regimen (9-11 Months)	2020-07-01	No	NEGATIVE (2 CONSECUTIVE CULTURE)	No	No	New	New	Pulmonary (PTB)	Cured (C)	Treament Success	11	350	Negative	No
New	2020	LIMPOPO	XDR-TB Confirmed		Yes	No	Individualized		Yes	UNKNOWN	No	No	New	New	Pulmonary (PTB)	Cured (C)	Treament Success	10	315	Negative
New	2020	LIMPOPO	Rifampicin Resistant	Bdq, Cfz, E, Eto, High dose INH, Lfx, Z	Yes	Yes	Short Regimen (9-11 Months)		Yes	LOSS TO FOLLOW-UP	No	No	New	New	Pulmonary (PTB)	Loss to Follow-Up	Loss To Follow Up	6	190	Negative
New	2020	LIMPOPO	Rifampicin Resistant	Bdq, Cfz, E, Lfx, Lzd, pyrodoxine, PZA	Yes	Yes	Short Regimen (9-11 Months)		No	UNKNOWN	No	No	PT1	Relapse	Pulmonary (PTB)	Cured (C)	Treament Success	16	510	Positive	Yes
New	2020	LIMPOPO	Rifampicin Resistant	Bdq, Cfz, E, HD INH, Lfx, Pyrodoxine	Yes	Yes	Short Regimen (9-11 Months)		Yes	POSITIVE (SMEAR AND/OR CULTURE POSITIVE)	No	No	New	New	Pulmonary (PTB)	Loss to Follow-Up	Loss To Follow Up	10	301	Positive	Yes
New	2020	LIMPOPO	MDR Confirmed	Bdq	Yes	Yes	Short Regimen (9-11 Months)	2020-03-12	Yes	NEGATIVE (2 CONSECUTIVE CULTURE)	No	No	New	New	Pulmonary (PTB)	Cured (C)	Treament Success	9	287	Positive	Yes
New	2020	LIMPOPO	MDR Confirmed	Bdq, Cfz, E, High dose INH, Lfx, Lzd, PYRIDOXINE, Z	Yes	Yes	Short Regimen (9-11 Months)		Yes	POSITIVE (SMEAR AND/OR CULTURE POSITIVE)	No	No	New	New	Pulmonary (PTB)	Cured (C)	Treament Success	12	365	Negative
New	2020	LIMPOPO	MDR Confirmed		Yes	Yes	Short Regimen (9-11 Months)		Yes	DIED	No	No	PT2	Relapse	Pulmonary (PTB)	Died (D)	Died	3	117	Negative
New	2020	LIMPOPO	Rifampicin Resistant	Bdq, Cfz, E, H, Lfx, Lzd, Z	Yes	Yes	Short Regimen (9-11 Months)		No	UNKNOWN	No	No	New	New	Extra Pulmonary (EPTB)	Loss to Follow-Up	Loss To Follow Up	13	410	Negative
New	2020	LIMPOPO	Rifampicin Resistant	Bdq, Cfz, E, High dose INH, Lfx, Lzd, Pyridoxine, Z	Yes	Yes	Short Regimen (9-11 Months)		No	UNKNOWN	No	No	PT1	Treatment After Loss to Follow-Up (TAL)	Pulmonary (PTB)	Loss to Follow-Up	Loss To Follow Up	7	216	Positive	Yes
New	2020	LIMPOPO	Rifampicin Resistant	Bdq, Cfz, High dose INH, Lfx, Lzd, Pyridoxine, Z	Yes	No	Individualized		No	DIED	No	No	PT2	Relapse	Pulmonary (PTB)	Died (D)	Died	3	87	Positive	Yes
New	2020	LIMPOPO	MDR Confirmed		Yes	Yes	Short Regimen (9-11 Months)		Yes	DIED	No	No	New	New	Pulmonary (PTB)	Died (D)	Died	3	72	Negative
New	2020	LIMPOPO	Rifampicin Resistant	Bactrim, Bdq, Cfz, E, High dose INH, indocid, Indosid, Lfx, Lzd, Mfx, panado, Pyridoxine, VITBCO, Z	Yes	Yes	Short Regimen (9-11 Months)	2020-06-02	Yes	NEGATIVE (2 CONSECUTIVE CULTURE)	No	No	PT1	TF1	Pulmonary (PTB)	Treatment Completed (TC)	Treament Success	10	316	Positive	Yes
New	2020	LIMPOPO	Rifampicin Resistant	Bdq, Cfz, E, High dose INH, Lfx, PYRIDOXINE, Z	Yes	No	Individualized	2020-04-15	No	NEGATIVE (2 CONSECUTIVE CULTURE)	No	No				Loss to Follow-Up	Loss To Follow Up	27	839
New	2020	LIMPOPO	Rifampicin Resistant	Bdq, Cfz, E, Eto, High dose INH, Lfx, PYRIDOXINE, Z	Yes	No	Individualized		Yes	UNKNOWN	No	No	New	New	Pulmonary (PTB)	Treatment Completed (TC)	Treament Success	25	749	Positive
New	2020	LIMPOPO	Rifampicin Resistant	Bdq, Cfz, E, High dose INH, Lfx, Lzd, Pyridoxine, Z	Yes	Yes	Short Regimen (9-11 Months)	2020-04-06	No	NEGATIVE (2 CONSECUTIVE CULTURE)	No	No	New	New	Pulmonary (PTB)	Cured (C)	Treament Success	7	230	Negative
New	2020	LIMPOPO	Rifampicin Resistant		Yes	Yes	Short Regimen (9-11 Months)		Yes	LOSS TO FOLLOW-UP	No	No	New	New	Pulmonary (PTB)	Loss to Follow-Up	Loss To Follow Up	1	34	Negative
New	2020	LIMPOPO	Rifampicin Resistant	Bdq, Cfz, E, H, Lfx, Lzd, Z	Yes	No	Individualized		No	LOSS TO FOLLOW-UP	No	No	PT2	Relapse	Pulmonary (PTB)	Loss to Follow-Up	Loss To Follow Up	1	36	Positive	Yes
New	2020	LIMPOPO	Rifampicin Resistant	Bdq, Cfz, E, Eto, High dose INH, Lfx, PYRODOXINE, Z	Yes	Yes	Short Regimen (9-11 Months)		No	DIED	No	No	New	New	Pulmonary (PTB)	Died (D)	Died	3	84	Positive	Yes
New	2020	LIMPOPO	MDR Confirmed	Bdq, Cfz, E, High dose INH, Lfx, Z	Yes	Yes	Short Regimen (9-11 Months)	2020-04-22	No	NEGATIVE (2 CONSECUTIVE CULTURE)	No	No	New	New	Pulmonary (PTB)	Cured (C)	Treament Success	10	301	Positive	Yes
New	2020	LIMPOPO	MDR Confirmed	Bdq, Cfz, E, Eto, High dose INH, Lfx, Lzd, Trd	Yes	Yes	Short Regimen (9-11 Months)	2020-11-12	Yes	NEGATIVE (2 CONSECUTIVE CULTURE)	No	No	New	New	Pulmonary (PTB)	Cured (C)	Treament Success	13	405	Positive	Yes
New	2020	LIMPOPO	Rifampicin Resistant	Bdq, Cfz, Lfx, Lzd, PYRIDOXINE, Trd	Yes	No	Individualized		No	UNKNOWN	No	No	New	New	Pulmonary (PTB)	Cured (C)	Treament Success	19	575	Positive	Yes
New	2020	LIMPOPO	Rifampicin Resistant	Bdq, Cfz, E, High dose INH, Lfx, Lzd, PYRIDOXINE, Z	Yes	Yes	Short Regimen (9-11 Months)	2020-08-26	Yes	NEGATIVE (2 CONSECUTIVE CULTURE)	No	No	New	New	Pulmonary (PTB)	Cured (C)	Treament Success	14	442	Positive	Yes
New	2020	LIMPOPO	Rifampicin Resistant	Bactrim, Bco, Bdq, Cfz, E, High dose INH, Lfx, Lzd, Maxalon, Pyridoxine, Z	Yes	Yes	Short Regimen (9-11 Months)		No	DIED	No	No	New	New	Pulmonary (PTB)	Died (D)	Died	2	47	Positive
New	2020	LIMPOPO	MDR Confirmed	Bdq, Cfz, E, Eto, High dose INH, Lfx, Pyridoxine, Z	Yes	Yes	Short Regimen (9-11 Months)	2020-06-18	Yes	NEGATIVE (2 CONSECUTIVE CULTURE)	No	No	New	New	Pulmonary (PTB)	Cured (C)	Treament Success	9	297	Negative
New	2020	LIMPOPO	Rifampicin Resistant	Bdq, Cfz, High dose INH, Lfx, Lzd, PYRIDOXINE, Z	Yes	Yes	Short Regimen (9-11 Months)	2021-01-27	Yes	NEGATIVE (2 CONSECUTIVE CULTURE)	No	No	New	New	Pulmonary (PTB)	Treatment Completed (TC)	Treament Success	13	372	Negative
New	2020	LIMPOPO	Rifampicin Resistant	Bdq, Cfz, E, High dose INH, Lfx, Lzd, PYRIDOXINE, Z	Yes	Yes	Short Regimen (9-11 Months)	2021-04-28	Yes	NEGATIVE (2 CONSECUTIVE CULTURE)	No	No	PT1	TF1	Pulmonary (PTB)	Cured (C)	Treament Success	15	447	Negative
New	2020	LIMPOPO	Rifampicin Resistant	Cfz, E, High dose INH, Lfx, Vit B6, Z	Yes	Yes	Short Regimen (9-11 Months)	2021-02-09	Yes	NEGATIVE (2 CONSECUTIVE CULTURE)	No	No	PT2	TF2	Pulmonary (PTB)	Cured (C)	Treament Success	12	364	Positive	Yes
New	2020	LIMPOPO	Rifampicin Resistant	Bdq, Cfz, E, High dose INH, Lfx, Lzd, Pyridoxine, Z	Yes	Yes	Short Regimen (9-11 Months)		No	DIED	No	No	PT1	Relapse	Pulmonary (PTB)	Died (D)	Died	2	62	Negative
Transfer In	2020	LIMPOPO	Rifampicin Resistant	Bdq, Cfz, E, High dose INH, Lfx, Z	Yes	Yes	Short Regimen (9-11 Months)	2020-04-14	Yes	NEGATIVE (2 CONSECUTIVE CULTURE)	No	No	New	New	Pulmonary (PTB)	Cured (C)	Treament Success	10	297	Positive	Yes
Moved In	2020	LIMPOPO	Rifampicin Resistant	Bdq, Cfz, E, High dose INH, Lfx, Lzd, Z	Yes	No	Individualized	2018-11-14	No	NEGATIVE (2 CONSECUTIVE CULTURE)	No	No	New	New	Pulmonary (PTB)	Cured (C)	Treament Success	10	302	Negative
New	2020	LIMPOPO	MDR Confirmed	Bdq, Cfz, E, High dose INH, Lfx, Lzd, PYRIDOXINE, Z	Yes	Yes	Short Regimen (9-11 Months)	2020-07-01	Yes	NEGATIVE (2 CONSECUTIVE CULTURE)	No	No	New	New	Pulmonary (PTB)	Died (D)	Died	5	170	Positive	Yes
Moved In	2020	LIMPOPO	MDR Confirmed	Bdq, E, Eto, Lzd, Mfx, Trd, Z	Yes	No	Individualized	2017-05-15	Yes	NEGATIVE (2 CONSECUTIVE CULTURE)	No	No	New	New	Pulmonary (PTB)	Cured (C)	Treament Success	23	701	Positive	Yes
New	2020	LIMPOPO	Rifampicin Resistant	Cfz, E, High dose INH, Lfx, Lzd, PYRIDOXINE , Z	Yes	Yes	Short Regimen (9-11 Months)		Yes	UNKNOWN	No	No	New	New	Pulmonary (PTB)	Treatment Failure (TF)	Treatment Failure	18	558	Positive	Yes
New	2020	LIMPOPO	Rifampicin Resistant	Bdq, Cm, E, Lfx, Lzd, Z	Yes	Yes	Short Regimen (9-11 Months)	2021-01-03	No	NEGATIVE (2 CONSECUTIVE CULTURE)	No	No	New	New	Pulmonary (PTB)	Cured (C)	Treament Success	9	273	Positive	Yes
New	2020	LIMPOPO	Rifampicin Resistant		Yes	Yes	Short Regimen (9-11 Months)	2021-12-29	Yes	NEGATIVE (2 CONSECUTIVE CULTURE)	No	No	New	New	Pulmonary (PTB)	Cured (C)	Treament Success	10	322	Negative
New	2020	LIMPOPO	Rifampicin Resistant	Bdq, Cfz, E, Eto, High dose INH, Lfx, PYRIDOXINE, Z	Yes	No	Individualized		Yes	UNKNOWN	No	No				Treatment Completed (TC)	Treament Success	15	454	Positive
Moved In	2020	LIMPOPO	Pre-XDR		Yes	No	Individualized	2018-01-17	Yes	NEGATIVE (2 CONSECUTIVE CULTURE)	No	No	New	New	Pulmonary (PTB)	Cured (C)	Treament Success	12	373	Positive	Yes
New	2020	LIMPOPO	Rifampicin Resistant		Yes	Yes	Short Regimen (9-11 Months)	2021-02-11	No	NEGATIVE (2 CONSECUTIVE CULTURE)	No	No	New	New	Pulmonary (PTB)	Cured (C)	Treament Success	10	291	Negative
New	2020	LIMPOPO	Rifampicin Resistant		No	Yes	Short Regimen (9-11 Months)	2021-02-03	No	NEGATIVE (2 CONSECUTIVE CULTURE)	No	No	New	New	Pulmonary (PTB)	Cured (C)	Treament Success	9	288	Positive	Yes
New	2020	LIMPOPO	Pre-XDR	Bdq, Cfz, Dlm, Lfx, Lzd, Trd, Z	Yes	No	Individualized	2020-09-16	No	NEGATIVE (2 CONSECUTIVE CULTURE)	Yes	No	PT2	TF2	Pulmonary (PTB)	Cured (C)	Treament Success	20	593	Positive	Yes
Moved In	2020	LIMPOPO	Pre-XDR	Bdq, Cfz, E, Eto, High dose INH, Lfx, Lzd, PAS, Trd, Z	Yes	No	Individualized	2018-08-12	No	NEGATIVE (2 CONSECUTIVE CULTURE)	No	No	New	New	Pulmonary (PTB)	Cured (C)	Treament Success	18	547	Negative	No
New	2020	LIMPOPO	Rifampicin Resistant		Yes	No	Individualized	2020-09-09	Yes	NEGATIVE (2 CONSECUTIVE CULTURE)	Yes	No	PT2	Relapse	Pulmonary (PTB)	Cured (C)	Treament Success	19	602	Negative
New	2020	LIMPOPO	Rifampicin Resistant	Bdq, Cfz, E, High dose INH, Lfx, Pyridoxine, Z	Yes	Yes	Short Regimen (9-11 Months)	2020-05-26	Yes	NEGATIVE (2 CONSECUTIVE CULTURE)	No	No	New	New	Pulmonary (PTB)	Cured (C)	Treament Success	12	362	Positive	Yes
New	2020	LIMPOPO	MDR Confirmed	Bdq, Cfz, Lfx, Lzd, PYRIDOXINE, Trd	Yes	No	Individualized	2020-04-07	Yes	NEGATIVE (2 CONSECUTIVE CULTURE)	No	No	New	New	Pulmonary (PTB)	Cured (C)	Treament Success	18	560	Negative
New	2020	LIMPOPO	Rifampicin Resistant		Yes	Yes	Short Regimen (9-11 Months)	2020-04-30	Yes	NEGATIVE (2 CONSECUTIVE CULTURE)	No	No	New	New	Pulmonary (PTB)	Cured (C)	Treament Success	12	350	Positive	Yes
New	2020	LIMPOPO	Rifampicin Resistant		No	Yes	Short Regimen (9-11 Months)	2021-03-17	No	NEGATIVE (2 CONSECUTIVE CULTURE)	No	No				Cured (C)	Treament Success	15	440	Positive	Yes
New	2020	LIMPOPO	Rifampicin Resistant	Bdq, Cfz, High dose INH, Lfx, Lzd, Pyrazinamide, Z	Yes	No	Individualized		Yes	UNKNOWN	No	No	New	New	Pulmonary (PTB)	Moved Out	Not Evaluated	64	1933	Positive	Yes
New	2020	LIMPOPO	Rifampicin Resistant	Bdq, Cfz, E, FLUCONAZOLE, High dose INH, Lfx, Lzd, PYRIDOXINE, Z	Yes	Yes	Short Regimen (9-11 Months)		Yes	UNKNOWN	No	No	New	New	Pulmonary (PTB)	Loss to Follow-Up	Loss To Follow Up	11	337	Positive	Yes
New	2020	LIMPOPO	Pre-XDR		Yes	Yes	Short Regimen (9-11 Months)	2020-12-17	Yes	NEGATIVE (2 CONSECUTIVE CULTURE)	No	No	New	New	Pulmonary (PTB)	Treatment Completed (TC)	Treament Success	11	314	Positive	Yes
New	2020	LIMPOPO	MDR Confirmed	Bdq, Cfz, E, High dose INH, Lfx, Lzd, Z	Yes	Yes	Short Regimen (9-11 Months)	2021-01-12	Yes	NEGATIVE (2 CONSECUTIVE CULTURE)	No	No	PT2	Relapse	Pulmonary (PTB)	Cured (C)	Treament Success	9	262	Negative
New	2020	LIMPOPO	Rifampicin Resistant	Bdq, Cfz, E, H, Lfx, Lzd, Z	Yes	Yes	Short Regimen (9-11 Months)		No	UNKNOWN	No	No	New	New	Extra Pulmonary (EPTB)	Cured (C)	Treament Success	23	688	Negative
New	2020	LIMPOPO	Rifampicin Resistant	Bdq, Cfz, Lfx, Lzd, PYRIDOXINE, Trd	Yes	No	Individualized	2020-04-16	Yes	NEGATIVE (2 CONSECUTIVE CULTURE)	Yes	No	PT2	TF2	Pulmonary (PTB)	Cured (C)	Treament Success	18	553	Negative	No
New	2020	LIMPOPO	Rifampicin Resistant	Bdq, Cfz, E, High dose INH, Lfx, Pyridoxine, Z	Yes	Yes	Short Regimen (9-11 Months)	2020-04-28	No	NEGATIVE (2 CONSECUTIVE CULTURE)	No	No	New	New	Extra Pulmonary (EPTB)	Cured (C)	Treament Success	12	343	Positive	Yes
New	2020	LIMPOPO	Rifampicin Resistant		Yes	Yes	Short Regimen (9-11 Months)	2020-08-27	Yes	NEGATIVE (2 CONSECUTIVE CULTURE)	No	No	New	New	Pulmonary (PTB)	Cured (C)	Treament Success	10	295	Positive	Yes
New	2020	LIMPOPO	Rifampicin Resistant	Bdq, Cfz, E, High dose INH, Lfx, Lzd, Z	Yes	Yes	Short Regimen (9-11 Months)	2020-07-21	Yes	NEGATIVE (2 CONSECUTIVE CULTURE)	No	No	New	New	Pulmonary (PTB)	Cured (C)	Treament Success	8	238	Positive	Yes
New	2020	LIMPOPO	Rifampicin Resistant	Cfz, E, High dose INH, Lfx, Lzd, Pyridoxin, Z	No	Yes	Short Regimen (9-11 Months)	2020-05-06	No	NEGATIVE (2 CONSECUTIVE CULTURE)	No	No	New	New	Pulmonary (PTB)	Cured (C)	Treament Success	9	280	Positive
New	2020	LIMPOPO	MDR Confirmed	Cfz, Lfx, Lzd, PAS	No	No	Individualized	2020-06-22	Yes	NEGATIVE (2 CONSECUTIVE CULTURE)	Yes	No	PT2	Relapse	Pulmonary (PTB)	Died (D)	Died	27	832	Positive
New	2020	LIMPOPO	Rifampicin Resistant	Bdq, Cfz, E, High dose INH, Lfx, Lzd, PYRIDOXIN, Z	Yes	Yes	Short Regimen (9-11 Months)	2020-09-07	Yes	NEGATIVE (2 CONSECUTIVE CULTURE)	No	No	New	New	Pulmonary (PTB)	Cured (C)	Treament Success	11	337	Positive	Yes
New	2020	LIMPOPO	Rifampicin Resistant		Yes	Yes	Short Regimen (9-11 Months)	2020-09-09	Yes	NEGATIVE (2 CONSECUTIVE CULTURE)	No	No	New	New	Pulmonary (PTB)	Cured (C)	Treament Success	11	358	Negative
Transfer In	2020	LIMPOPO	Rifampicin Resistant	Bdq, Cfz, E, Lfx, Lzd, Z	Yes	Yes	Short Regimen (9-11 Months)	2020-04-09	No	NEGATIVE (2 CONSECUTIVE CULTURE)	No	No	New	New	Pulmonary (PTB)	Treatment Completed (TC)	Treament Success	10	280	Negative
New	2020	LIMPOPO	Rifampicin Resistant		Yes	Yes	Short Regimen (9-11 Months)	2020-08-13	Yes	NEGATIVE (2 CONSECUTIVE CULTURE)	No	No	New	New	Pulmonary (PTB)	Cured (C)	Treament Success	10	307	Positive	Yes
New	2020	LIMPOPO	Rifampicin Resistant		No	Yes	Short Regimen (9-11 Months)		No	DIED	No	No	New	New	Pulmonary (PTB)	Died (D)	Died	0	2	Positive	Yes
New	2020	LIMPOPO	Pre-XDR	Bdq, Cfz, E, High dose INH, Lfx, Lzd, PYRIDOXINE, Z	Yes	No	Individualized		Yes	POSITIVE (SMEAR AND/OR CULTURE POSITIVE)	No	No	New	New	Pulmonary (PTB)	Treatment Failure (TF)	Treatment Failure	9	278	Positive	Yes
New	2020	LIMPOPO	Rifampicin Resistant	E, High dose INH, Lfx, Lzd, Z	Yes	Yes	Short Regimen (9-11 Months)		Yes	UNKNOWN	No	No	PT1	Relapse	Pulmonary (PTB)	Cured (C)	Treament Success	10	311	Positive	Yes
New	2020	LIMPOPO	Rifampicin Resistant	Bdq, Cfz, E, High dose INH, Lfx, Lzd, Z	Yes	Yes	Short Regimen (9-11 Months)	2020-06-24	Yes	NEGATIVE (2 CONSECUTIVE CULTURE)	No	No	New	New	Pulmonary (PTB)	Cured (C)	Treament Success	12	386	Positive	Yes
New	2020	LIMPOPO	Rifampicin Resistant		Yes	Yes	Short Regimen (9-11 Months)	2020-10-22	No	NEGATIVE (2 CONSECUTIVE CULTURE)	No	No	New	New	Pulmonary (PTB)	Treatment Completed (TC)	Treament Success	10	301	Positive	Yes
New	2020	LIMPOPO	Rifampicin Resistant		No	Yes	Short Regimen (9-11 Months)		No	UNKNOWN	No	No				Cured (C)	Treament Success	10	325	Positive	Yes
New	2020	LIMPOPO	Rifampicin Resistant		Yes	Yes	Short Regimen (9-11 Months)	2020-11-06	No	NEGATIVE (2 CONSECUTIVE CULTURE)	No	No	PT1	Treatment After Loss to Follow-Up (TAL)	Pulmonary (PTB)	Cured (C)	Treament Success	11	317	Positive	Yes
New	2020	LIMPOPO	Rifampicin Resistant	Bdq, Cfz, E, High dose INH, Lfx, Z	Yes	Yes	Short Regimen (9-11 Months)	2020-11-23	No	NEGATIVE (2 CONSECUTIVE CULTURE)	No	No	New	New	Pulmonary (PTB)	Loss to Follow-Up	Loss To Follow Up	8	230	Positive	Yes
New	2020	LIMPOPO	Rifampicin Resistant		Yes	Yes	Short Regimen (9-11 Months)		No	DIED	No	No	New	New	Extra Pulmonary (EPTB)	Died (D)	Died	0	4	Negative
New	2020	LIMPOPO	MDR Confirmed	Bdq, Cfz, E, High dose INH, Lfx, Lzd, Pyridoxine, Z	Yes	Yes	Short Regimen (9-11 Months)		Yes	NEGATIVE (2 CONSECUTIVE CULTURE)	No	No	New	New	Pulmonary (PTB)	Cured (C)	Treament Success	9	262	Positive	Yes
New	2020	LIMPOPO	XDR-TB Confirmed	Bdq, Cfz, Dlm, Pyridoxine, Trd, Z	Yes	No	Individualized		Yes	UNKNOWN	Yes	No	PT2	TF2	Pulmonary (PTB)	Cured (C)	Treament Success	17	519	Positive	Yes
Transfer In	2020	LIMPOPO	Rifampicin Resistant	Bdq, Cfz, E, High dose INH, Lfx, Lzd, Z	Yes	Yes	Short Regimen (9-11 Months)	2020-03-10	No	NEGATIVE (2 CONSECUTIVE CULTURE)	No	No	New	New	Pulmonary (PTB)	Treatment Completed (TC)	Treament Success	13	403	Positive	Yes
New	2020	LIMPOPO	Rifampicin Resistant	Cfz, E, Lfx, Pyridoxine, Z	Yes	Yes	Short Regimen (9-11 Months)	2020-10-09	Yes	NEGATIVE (2 CONSECUTIVE CULTURE)	No	No	New	New	Pulmonary (PTB)	Cured (C)	Treament Success	10	297	Positive	Yes
New	2020	LIMPOPO	Rifampicin Resistant	Bdq, Cfz, E, Eto, High dose INH, Lfx, PYRIDOXINE, Z	Yes	Yes	Short Regimen (9-11 Months)		Yes	UNKNOWN	No	No	New	New	Pulmonary (PTB)	Treatment Completed (TC)	Treament Success	13	414	Positive
New	2020	LIMPOPO	Rifampicin Resistant	E	Yes	Yes	Short Regimen (9-11 Months)	2020-11-04	Yes	NEGATIVE (2 CONSECUTIVE CULTURE)	No	No	PT1	TF1	Pulmonary (PTB)	Cured (C)	Treament Success	10	300	Positive	Yes
New	2020	LIMPOPO	Rifampicin Resistant	Cfz, E, Lfx, Vitamin B6, Z	Yes	Yes	Short Regimen (9-11 Months)	2020-10-09	No	NEGATIVE (2 CONSECUTIVE CULTURE)	No	No	New	New	Pulmonary (PTB)	Cured (C)	Treament Success	12	350	Positive	Yes
New	2020	LIMPOPO	Rifampicin Resistant	Bdq, Cfz, E, Eto, High dose INH, Lfx, pyridoxine, Z	Yes	No	Individualized	2020-04-15	Yes	NEGATIVE (2 CONSECUTIVE CULTURE)	No	No				Loss to Follow-Up	Loss To Follow Up	4	127	Positive
New	2020	LIMPOPO	MDR Confirmed	Bdq, Cfz, E, Eto, High dose INH, Lfx, Lzd, Z	Yes	Yes	Short Regimen (9-11 Months)	2020-06-25	Yes	NEGATIVE (2 CONSECUTIVE CULTURE)	No	No	New	New	Pulmonary (PTB)	Cured (C)	Treament Success	12	385	Positive	Yes
New	2020	LIMPOPO	MDR Confirmed		No	Yes	Short Regimen (9-11 Months)	2020-06-24	Yes	NEGATIVE (2 CONSECUTIVE CULTURE)	No	No				Cured (C)	Treament Success	18	558	Positive	Yes
Transfer In	2020	LIMPOPO	Rifampicin Resistant	Bdq, Cfz, E, Eto, H, High dose INH, Lfx, Lzd, pyridoxine, Z	Yes	Yes	Short Regimen (9-11 Months)	2020-07-01	No	NEGATIVE (2 CONSECUTIVE CULTURE)	No	No	Unknown	Other	Pulmonary (PTB)	Cured (C)	Treament Success	11	314	Positive	Yes
Transfer In	2020	LIMPOPO	Rifampicin Resistant	Bdq, Cfz, E, Eto, Lfx, Z	Yes	Yes	Short Regimen (9-11 Months)		No	UNKNOWN	No	No	New	New	Pulmonary (PTB)	Treatment Completed (TC)	Treament Success	12	374	Negative
New	2020	LIMPOPO	Rifampicin Resistant	Amitriptyline, amytriptyline, Bdq, Cfz, E, High dose INH, Lfx, Lzd, Mfx, MVT, panado, pyridoxine, pyridoxinr, Z	Yes	Yes	Short Regimen (9-11 Months)	2020-05-26	Yes	NEGATIVE (2 CONSECUTIVE CULTURE)	Yes	No	PT1	Other	Pulmonary (PTB)	Cured (C)	Treament Success	11	348	Negative
New	2020	LIMPOPO	Rifampicin Resistant	Bdq, Cfz, E, High dose INH, Lfx, Lzd, PYRIDOXINE, Z	Yes	Yes	Short Regimen (9-11 Months)	2021-01-13	No	NEGATIVE (2 CONSECUTIVE CULTURE)	No	No	New	New	Pulmonary (PTB)	Loss to Follow-Up	Loss To Follow Up	8	237	Positive	Yes
Transfer In	2020	LIMPOPO	Rifampicin Resistant	Bdq, Cfz, E, High dose INH, Lfx, Lzd, Z	Yes	Yes	Short Regimen (9-11 Months)	2020-06-02	No	NEGATIVE (2 CONSECUTIVE CULTURE)	No	No	New	New	Pulmonary (PTB)	Loss to Follow-Up	Loss To Follow Up	8	233	Positive
New	2020	LIMPOPO	Rifampicin Resistant	Bdq, Cfz, E, Eto, High dose INH, Lfx, Lzd, Z	Yes	Yes	Short Regimen (9-11 Months)		No	DIED	No	No	New	New	Pulmonary (PTB)	Died (D)	Died	0	22	Positive	Yes
Moved In	2020	LIMPOPO	Pre-XDR		Yes	No	Individualized	2018-11-14	Yes	NEGATIVE (2 CONSECUTIVE CULTURE)	No	No	New	New	Pulmonary (PTB)	Cured (C)	Treament Success	22	653	Negative
New	2020	LIMPOPO	MDR Confirmed	Cfz, E, High dose INH, Lfx, Pyridoxine, Z	No	No	Individualized		Yes	DIED	Yes	No	PT2	Treatment After Loss to Follow-Up (TAL)	Pulmonary (PTB)	Died (D)	Died	1	17	Positive	Yes
New	2020	LIMPOPO	XDR-TB Confirmed		Yes	No	Individualized	2020-11-06	No	NEGATIVE (2 CONSECUTIVE CULTURE)	No	No	New	New	Pulmonary (PTB)	Cured (C)	Treament Success	11	339	Positive	Yes
New	2020	LIMPOPO	Rifampicin Resistant	Bdq, Cfz, E, High dose INH, Lfx, Lzd, PYRIDOXINE, Z	Yes	No	Individualized	2020-06-04	Yes	NEGATIVE (2 CONSECUTIVE CULTURE)	No	No	New	New	Pulmonary (PTB)	Treatment Failure (TF)	Treatment Failure	12	377	Positive	No
New	2020	LIMPOPO	Rifampicin Resistant		Yes	Yes	Short Regimen (9-11 Months)	2020-09-10	Yes	NEGATIVE (2 CONSECUTIVE CULTURE)	No	No	New	New	Pulmonary (PTB)	Cured (C)	Treament Success	9	279	Negative
New	2020	LIMPOPO	Rifampicin Resistant		No	Yes	Short Regimen (9-11 Months)		No	UNKNOWN	No	No				Loss to Follow-Up	Loss To Follow Up	10	307
New	2020	LIMPOPO	Rifampicin Resistant	Cfz, E, Eto, High dose INH, Lfx, PYRIDOXINE, Z	Yes	Yes	Short Regimen (9-11 Months)		Yes	UNKNOWN	No	No				Loss to Follow-Up	Loss To Follow Up	9	268	Positive	Yes
New	2020	LIMPOPO	MDR Confirmed	Cfz, E, Lfx, Pyridoxine, Z	Yes	Yes	Short Regimen (9-11 Months)	2020-05-29	No	NEGATIVE (2 CONSECUTIVE CULTURE)	No	No	New	New	Pulmonary (PTB)	Treatment Completed (TC)	Treament Success	17	542	Negative
New	2020	LIMPOPO	MDR Confirmed		Yes	Yes	Short Regimen (9-11 Months)	2020-02-26	Yes	LOSS TO FOLLOW-UP	No	No	PT1	Relapse	Pulmonary (PTB)	Loss to Follow-Up	Loss To Follow Up	3	85	Negative
New	2020	LIMPOPO	MDR Confirmed	Bdq, Cfz, E, High dose INH, Lfx, Lzd, Pyridoxine, Z	Yes	Yes	Short Regimen (9-11 Months)	2020-03-05	Yes	NEGATIVE (2 CONSECUTIVE CULTURE)	No	No	New	New	Pulmonary (PTB)	Died (D)	Died	7	212	Positive	Yes
New	2020	LIMPOPO	Rifampicin Resistant	Bdq, Cfz, E, High dose INH, Lfx, Lzd, Pyridoxine, Z	Yes	Yes	Short Regimen (9-11 Months)	2020-02-18	No	NEGATIVE (2 CONSECUTIVE CULTURE)	No	No	New	New	Pulmonary (PTB)	Treatment Completed (TC)	Treament Success	11	326	Positive	Yes
New	2020	LIMPOPO	Rifampicin Resistant		Yes	Yes	Short Regimen (9-11 Months)	2021-02-25	Yes	NEGATIVE (2 CONSECUTIVE CULTURE)	No	No	New	New	Pulmonary (PTB)	Cured (C)	Treament Success	10	321	Positive	Yes
New	2020	LIMPOPO	Rifampicin Resistant		Yes	Yes	Short Regimen (9-11 Months)	2020-03-03	No	NEGATIVE (2 CONSECUTIVE CULTURE)	No	No	New	New	Pulmonary (PTB)	Cured (C)	Treament Success	10	287	Positive	Yes
Transfer In	2020	LIMPOPO	Rifampicin Resistant	Bdq, Cfz, E, Lfx, Z	Yes	Yes	Short Regimen (9-11 Months)	2021-01-05	No	NEGATIVE (2 CONSECUTIVE CULTURE)	No	No	New	New	Pulmonary (PTB)	Cured (C)	Treament Success	9	288	Positive	Yes
New	2020	LIMPOPO	Rifampicin Resistant		Yes	No	Individualized	2020-04-21	No	NEGATIVE (2 CONSECUTIVE CULTURE)	No	No	PT1	Relapse	Pulmonary (PTB)	Cured (C)	Treament Success	18	539	Positive	Yes
New	2020	LIMPOPO	Rifampicin Resistant	Bdq, Cfz, E, Eto, High dose INH, Lfx, Z	Yes	Yes	Short Regimen (9-11 Months)		Yes	LOSS TO FOLLOW-UP	No	No	New	New	Pulmonary (PTB)	Loss to Follow-Up	Loss To Follow Up	0	27	Positive	Yes
New	2020	LIMPOPO	Rifampicin Resistant		Yes	Yes	Short Regimen (9-11 Months)		No	DIED	No	No	New	New	Pulmonary (PTB)	Died (D)	Died	1	46	Positive	Yes
New	2020	LIMPOPO	Rifampicin Resistant		Yes	Yes	Short Regimen (9-11 Months)		No	DIED	No	No	New	New	Pulmonary (PTB)	Died (D)	Died	3	106	Positive	Yes
New	2020	LIMPOPO	Pre-XDR		Yes	No	Individualized	2020-04-07	Yes	UNKNOWN	Yes	No	PT2	TF2	Pulmonary (PTB)	Died (D)	Died	13	393	Positive	Yes
New	2020	LIMPOPO	MDR Not Confirmed	Bdq, Cfz, E, Eto, H, Lfx, Pyridoxine, Trd	Yes	No	Individualized	2020-03-10	No	NEGATIVE (2 CONSECUTIVE CULTURE)	No	No	PT1	Treatment After Loss to Follow-Up (TAL)	Pulmonary (PTB)	Died (D)	Died	12	369	Positive	Yes
New	2020	LIMPOPO	MDR Confirmed		No	No	Individualized	2020-02-07	No	NEGATIVE (2 CONSECUTIVE CULTURE)	No	No	New	New	Pulmonary (PTB)	Cured (C)	Treament Success	20	599	Positive	Yes
New	2020	LIMPOPO	Rifampicin Resistant	Bdq, Cfz, E, High dose INH, Lfx, Lzd, pyrodoxine, PZA	Yes	Yes	Short Regimen (9-11 Months)	2021-01-27	Yes	NEGATIVE (2 CONSECUTIVE CULTURE)	No	No	New	New	Pulmonary (PTB)	Cured (C)	Treament Success	12	349	Positive	Yes
New	2020	LIMPOPO	Rifampicin Resistant	Bdq, Cfz, E, Eltroxin , High dose INH, Lfx, Lzd, Pyridoxine, Z	Yes	Yes	Short Regimen (9-11 Months)	2020-03-13	No	NEGATIVE (2 CONSECUTIVE CULTURE)	No	No	PT1	Relapse	Pulmonary (PTB)	Treatment Completed (TC)	Treament Success	10	307	Positive	Yes
New	2020	LIMPOPO	Rifampicin Resistant		Yes	Yes	Short Regimen (9-11 Months)	2020-12-11	No	NEGATIVE (2 CONSECUTIVE CULTURE)	No	No	PT1	Relapse	Extra Pulmonary (EPTB)	Cured (C)	Treament Success	10	300	Positive	Yes
New	2020	LIMPOPO	Rifampicin Resistant	Bdq, Cfz, H, Lfx, Lzd, PYRIDOXINE, Trd	Yes	No	Individualized		Yes	DIED	No	No	New	New	Pulmonary (PTB)	Died (D)	Died	6	180	Positive
New	2020	LIMPOPO	MDR Confirmed	Bdq, Cfz, E, Eto, High dose INH, Lfx, Lzd, Z	Yes	Yes	Short Regimen (9-11 Months)	2020-09-17	Yes	NEGATIVE (2 CONSECUTIVE CULTURE)	No	No	New	New	Pulmonary (PTB)	Cured (C)	Treament Success	11	352	Negative	No
Transfer In	2020	LIMPOPO	MDR Confirmed	Bdq, Cfz, E, High dose INH, Lfx, Lzd, Z	Yes	Yes	Short Regimen (9-11 Months)		Yes	POSITIVE (SMEAR AND/OR CULTURE POSITIVE)	No	No	New	New	Pulmonary (PTB)	Cured (C)	Treament Success	12	379	Positive	Yes
New	2020	LIMPOPO	Rifampicin Resistant	Bdq, E, High dose INH, Lfx, Lzd, Trd, Z	Yes	Yes	Short Regimen (9-11 Months)		No	UNKNOWN	No	No	New	New	Pulmonary (PTB)	Cured (C)	Treament Success	10	299	Positive
New	2020	LIMPOPO	Rifampicin Resistant		Yes	Yes	Short Regimen (9-11 Months)	2020-06-18	Yes	NEGATIVE (2 CONSECUTIVE CULTURE)	No	No	New	New	Pulmonary (PTB)	Cured (C)	Treament Success	10	308	Positive	Yes
New	2020	LIMPOPO	Rifampicin Resistant		Yes	Yes	Short Regimen (9-11 Months)	2020-10-07	Yes	NEGATIVE (2 CONSECUTIVE CULTURE)	No	No	New	New	Pulmonary (PTB)	Cured (C)	Treament Success	9	279	Negative
New	2020	LIMPOPO	Rifampicin Resistant	Bdq, E, High dose INH, Lfx, PYRIDOXINE, Z	Yes	Yes	Short Regimen (9-11 Months)	2020-04-14	Yes	NEGATIVE (2 CONSECUTIVE CULTURE)	No	No	New	New	Pulmonary (PTB)	Cured (C)	Treament Success	10	289	Negative	No
New	2020	LIMPOPO	Rifampicin Resistant	Bdq, Cfz, E, Eto, High dose INH, Lfx, Pyridoxine, Z	Yes	Yes	Short Regimen (9-11 Months)	2020-04-07	Yes	NEGATIVE (2 CONSECUTIVE CULTURE)	No	No	New	New	Pulmonary (PTB)	Cured (C)	Treament Success	10	294	Positive	Yes
New	2020	LIMPOPO	Rifampicin Resistant	Bdq, Cfz, E, High dose INH, Lfx, Lzd, Z	Yes	Yes	Short Regimen (9-11 Months)	2020-04-23	No	NEGATIVE (2 CONSECUTIVE CULTURE)	No	No	New	New	Pulmonary (PTB)	Cured (C)	Treament Success	9	279	Positive	Yes
New	2020	LIMPOPO	Rifampicin Resistant		Yes	Yes	Short Regimen (9-11 Months)	2020-09-11	Yes	NEGATIVE (2 CONSECUTIVE CULTURE)	No	No	New	New	Pulmonary (PTB)	Cured (C)	Treament Success	10	295	Positive	Yes
New	2020	LIMPOPO	Rifampicin Resistant	Bdq, Cfz, E, High dose INH, Lfx, Lzd, PYRIDOXINE, Z	Yes	Yes	Short Regimen (9-11 Months)	2020-05-27	Yes	NEGATIVE (2 CONSECUTIVE CULTURE)	No	No	New	New	Pulmonary (PTB)	Treatment Completed (TC)	Treament Success	16	512	Positive	Yes
New	2020	LIMPOPO	Rifampicin Resistant	Bdq, Cfz, E, High dose INH, Lfx, Lzd, Z	Yes	No	Individualized		Yes	LOSS TO FOLLOW-UP	Yes	No	PT2	Treatment After Loss to Follow-Up (TAL)	Pulmonary (PTB)	Loss to Follow-Up	Loss To Follow Up	3	99	Positive	Yes
New	2020	LIMPOPO	Rifampicin Resistant	Bdq, Cfz, E, H, Lfx, Lzd, Z	Yes	Yes	Short Regimen (9-11 Months)	2020-10-29	Yes	NEGATIVE (2 CONSECUTIVE CULTURE)	No	No	New	New	Extra Pulmonary (EPTB)	Died (D)	Died	9	274	Negative
New	2020	LIMPOPO	Rifampicin Resistant	Bdq, Cfz, E, Lfx, Trd, Z	Yes	Yes	Short Regimen (9-11 Months)		Yes	UNKNOWN	No	No	New	New	Pulmonary (PTB)	Died (D)	Died	10	312	Positive	Yes
New	2020	LIMPOPO	MDR Confirmed	Bdq, Cfz, E, High dose INH, Lfx, Lzd, Z	Yes	Yes	Short Regimen (9-11 Months)		Yes	UNKNOWN	No	No	New	New	Pulmonary (PTB)	Cured (C)	Treament Success	11	334	Positive
New	2020	LIMPOPO	Rifampicin Resistant	Cfz, Lfx, Lzd	Yes	No	Individualized	2020-09-02	Yes	NEGATIVE (2 CONSECUTIVE CULTURE)	Yes	No	PT2	Relapse	Pulmonary (PTB)	Treatment Completed (TC)	Treament Success	20	617	Positive	Yes
New	2020	LIMPOPO	Rifampicin Resistant	Bdq, Cfz, E, H, Lfx, Lzd, Z	Yes	No	Individualized	2020-05-28	Yes	NEGATIVE (2 CONSECUTIVE CULTURE)	No	No	New	New	Extra Pulmonary (EPTB)	Treatment Completed (TC)	Treament Success	12	357	Positive	Yes
New	2020	LIMPOPO	Rifampicin Resistant		Yes	Yes	Short Regimen (9-11 Months)	2020-03-12	Yes	NEGATIVE (2 CONSECUTIVE CULTURE)	No	No	PT1	Relapse	Pulmonary (PTB)	Treatment Completed (TC)	Treament Success	12	380	Positive	Yes
New	2020	LIMPOPO	Rifampicin Resistant	Bdq, Cfz, E, High dose INH, Lfx, Lzd, Pyridoxine, Z	Yes	Yes	Short Regimen (9-11 Months)	2020-04-30	No	NEGATIVE (2 CONSECUTIVE CULTURE)	No	No	PT2	Relapse	Pulmonary (PTB)	Cured (C)	Treament Success	9	279	Positive	Yes
New	2020	LIMPOPO	Rifampicin Resistant		No	Yes	Short Regimen (9-11 Months)		Yes	UNKNOWN	No	No	New	New	Pulmonary (PTB)	Cured (C)	Treament Success	11	336	Negative
New	2020	LIMPOPO	MDR Confirmed	Bdq, Cfz, E, Eto, High dose INH, Lfx, pyrodoxine, Z	Yes	Yes	Short Regimen (9-11 Months)	2020-08-06	Yes	NEGATIVE (2 CONSECUTIVE CULTURE)	No	No	New	New	Pulmonary (PTB)	Treatment Completed (TC)	Treament Success	10	302	Positive	Yes
New	2020	LIMPOPO	MDR Confirmed		Yes	Yes	Short Regimen (9-11 Months)	2020-05-12	Yes	NEGATIVE (2 CONSECUTIVE CULTURE)	No	No	PT1	Treatment After Loss to Follow-Up (TAL)	Pulmonary (PTB)	Cured (C)	Treament Success	9	265	Positive	Yes
New	2020	LIMPOPO	MDR Confirmed	Bdq, Cfz, E, High dose INH, Lfx, Lzd, Maxolon, Mfx, PYRIDOXINE, Z	Yes	No	Individualized	2020-08-11	Yes	NEGATIVE (2 CONSECUTIVE CULTURE)	No	No	New	New	Pulmonary (PTB)	Loss to Follow-Up	Loss To Follow Up	12	345	Negative
New	2020	LIMPOPO	Rifampicin Resistant	Cfz, E, Lfx, Vit B6, Z	Yes	Yes	Short Regimen (9-11 Months)	2020-12-04	Yes	NEGATIVE (2 CONSECUTIVE CULTURE)	No	No	New	New	Pulmonary (PTB)	Cured (C)	Treament Success	12	346	Negative
New	2020	LIMPOPO	Rifampicin Resistant		Yes	Yes	Short Regimen (9-11 Months)	2020-09-30	Yes	NEGATIVE (2 CONSECUTIVE CULTURE)	No	No	New	New	Pulmonary (PTB)	Treatment Completed (TC)	Treament Success	11	327	Positive	Yes
Moved In	2020	LIMPOPO	Rifampicin Resistant		Yes	Yes	Short Regimen (9-11 Months)	2020-09-30	Yes	NEGATIVE (2 CONSECUTIVE CULTURE)	No	No	New	New	Pulmonary (PTB)	Treatment Completed (TC)	Treament Success	11	327	Positive	Yes
New	2020	LIMPOPO	Rifampicin Resistant	Bdq, Cfz, E, High dose INH, Lfx, Lzd, PYRODOXINE, Z	Yes	Yes	Short Regimen (9-11 Months)		No	UNKNOWN	No	No	New	New	Pulmonary (PTB)	Cured (C)	Treament Success	9	264	Positive	Yes
Moved In	2020	LIMPOPO	Rifampicin Resistant	Cfz, E, Eto, Mfx, Trd, Z	Yes	Yes	Short Regimen (9-11 Months)	2017-12-28	Yes	NEGATIVE (2 CONSECUTIVE CULTURE)	No	No	New	New	Pulmonary (PTB)	Cured (C)	Treament Success	10	307	Positive	Yes
New	2020	LIMPOPO	Rifampicin Resistant	Cfz, High dose INH, Lfx, Lzd	Yes	Yes	Short Regimen (9-11 Months)	2020-12-08	No	NEGATIVE (2 CONSECUTIVE CULTURE)	No	No	New	New	Pulmonary (PTB)	Loss to Follow-Up	Loss To Follow Up	3	95	Positive	Yes
Transfer In	2020	LIMPOPO	Rifampicin Resistant		Yes	Yes	Short Regimen (9-11 Months)	2020-03-16	Yes	NEGATIVE (2 CONSECUTIVE CULTURE)	Yes	No	Unknown	Relapse	Pulmonary (PTB)	Loss to Follow-Up	Loss To Follow Up	8	265	Positive	Yes
New	2020	LIMPOPO	Rifampicin Resistant		Yes	Yes	Short Regimen (9-11 Months)	2020-03-16	Yes	NEGATIVE (2 CONSECUTIVE CULTURE)	Yes	No	Unknown	Relapse	Pulmonary (PTB)	Loss to Follow-Up	Loss To Follow Up	8	265	Positive	Yes
Moved In	2020	LIMPOPO	Pre-XDR	Cfz, PAS, Pyridoxin, Trd	Yes	No	Individualized	2019-05-06	No	NEGATIVE (2 CONSECUTIVE CULTURE)	Yes	No	PT2	Relapse	Pulmonary (PTB)	Died (D)	Died	17	535	Positive	Yes
New	2020	LIMPOPO	Rifampicin Resistant	Bdq, Cfz, High dose INH, Lfx, Lzd, Z	Yes	Yes	Short Regimen (9-11 Months)	2020-11-02	No	NEGATIVE (2 CONSECUTIVE CULTURE)	No	No	New	New	Extra Pulmonary (EPTB)	Cured (C)	Treament Success	11	337	Positive	Yes
New	2020	LIMPOPO	Rifampicin Resistant	Bdq, Cfz, E, Eto, High dose INH, Lfx, Lzd, Z	Yes	Yes	Short Regimen (9-11 Months)	2020-08-31	Yes	NEGATIVE (2 CONSECUTIVE CULTURE)	No	No	New	New	Pulmonary (PTB)	Cured (C)	Treament Success	13	408	Positive	Yes
New	2020	LIMPOPO	Rifampicin Resistant	Bdq, Cfz, E, Eto, High dose INH, Lfx, Z	Yes	Yes	Short Regimen (9-11 Months)	2020-05-15	Yes	NEGATIVE (2 CONSECUTIVE CULTURE)	No	No	PT1	Other	Pulmonary (PTB)	Cured (C)	Treament Success	11	322	Positive
New	2020	LIMPOPO	Rifampicin Resistant	Bdq, Cfz, E, H, Lfx, Lzd, Z	Yes	Yes	Short Regimen (9-11 Months)		No	UNKNOWN	No	No	New	New	Pulmonary (PTB)	Cured (C)	Treament Success	14	429	Negative
New	2020	LIMPOPO	Rifampicin Resistant		Yes	Yes	Short Regimen (9-11 Months)	2020-12-15	Yes	NEGATIVE (2 CONSECUTIVE CULTURE)	No	No	New	New	Pulmonary (PTB)	Cured (C)	Treament Success	10	287	Positive	Yes
Transfer In	2020	LIMPOPO	Rifampicin Resistant	Cfz, E, Eto, High dose INH, Lfx, Lzd, Z	Yes	Yes	Short Regimen (9-11 Months)		Yes	UNKNOWN	No	No	PT1	Treatment After Loss to Follow-Up (TAL)	Pulmonary (PTB)	Loss to Follow-Up	Loss To Follow Up	14	432	Positive	Yes
Transfer In	2020	LIMPOPO	Rifampicin Resistant	Bdq, Cfz, E, High dose INH, Lfx, Lzd, PYRIDOXINE, Z	Yes	Yes	Short Regimen (9-11 Months)	2020-02-05	No	NEGATIVE (2 CONSECUTIVE CULTURE)	No	No	PT1	Relapse	Extra Pulmonary (EPTB)	Loss to Follow-Up	Loss To Follow Up	8	253	Positive	Yes
New	2020	LIMPOPO	Rifampicin Resistant		No	Yes	Short Regimen (9-11 Months)		No	DIED	No	No	New	New	Pulmonary (PTB)	Died (D)	Died	0	0	Positive	Yes
New	2020	LIMPOPO	Rifampicin Resistant		Yes	Yes	Short Regimen (9-11 Months)	2020-09-17	Yes	NEGATIVE (2 CONSECUTIVE CULTURE)	No	No				Died (D)	Died	16	485	Positive	Yes
New	2020	LIMPOPO	Rifampicin Resistant		No	Yes	Short Regimen (9-11 Months)		Yes	DIED	No	No	New	New	Pulmonary (PTB)	Died (D)	Died	4	108	Positive
New	2020	LIMPOPO	Rifampicin Resistant		Yes	Yes	Short Regimen (9-11 Months)		No	DIED	No	No	PT1	TF1	Pulmonary (PTB)	Died (D)	Died	4	125	Positive	Yes
New	2020	LIMPOPO	MDR Not Confirmed	Bdq, Cfz, H, Lfx, Lzd, pyridoxine, Trd	Yes	No	Individualized	2020-08-18	No	NEGATIVE (2 CONSECUTIVE CULTURE)	No	No	New	New	Extra Pulmonary (EPTB)	Cured (C)	Treament Success	18	550	Negative
New	2020	LIMPOPO	MDR Confirmed	Bdq, Cfz, E, High dose INH, Lfx, Lzd, Z	Yes	Yes	Short Regimen (9-11 Months)		No	LOSS TO FOLLOW-UP	Yes	No	PT2	Treatment After Loss to Follow-Up (TAL)	Pulmonary (PTB)	Loss to Follow-Up	Loss To Follow Up	2	71	Negative
New	2020	LIMPOPO	MDR Confirmed		No	No	Individualized		Yes	LOSS TO FOLLOW-UP	Yes	No	PT2	Treatment After Loss to Follow-Up (TAL)	Pulmonary (PTB)	Loss to Follow-Up	Loss To Follow Up	2	59	Positive	Yes
New	2020	LIMPOPO	MDR Confirmed	Bdq, Cfz, E, High dose INH, Lfx, Lzd, PYRIDOXIN, Z	Yes	Yes	Short Regimen (9-11 Months)		Yes	DIED	No	No	New	New	Pulmonary (PTB)	Died (D)	Died	2	64	Positive	Yes
New	2020	LIMPOPO	Rifampicin Resistant		Yes	Yes	Short Regimen (9-11 Months)	2020-12-24	Yes	NEGATIVE (2 CONSECUTIVE CULTURE)	No	No	New	New	Pulmonary (PTB)	Treatment Completed (TC)	Treament Success	11	316	Negative
New	2020	LIMPOPO	Rifampicin Resistant		Yes	Yes	Short Regimen (9-11 Months)	2020-04-14	Yes	NEGATIVE (2 CONSECUTIVE CULTURE)	No	No	New	New	Pulmonary (PTB)	Cured (C)	Treament Success	11	333	Positive	Yes
New	2020	LIMPOPO	Pre-XDR		Yes	No	Individualized		Yes	DIED	Yes	No	PT2	TF2	Pulmonary (PTB)	Died (D)	Died	1	23	Positive	Yes
New	2020	LIMPOPO	MDR Confirmed	Bdq, Cfz, E, Eto, High dose INH, Lfx, pyridoxine, Z	Yes	Yes	Short Regimen (9-11 Months)		Yes	DIED	No	No	New	New	Pulmonary (PTB)	Died (D)	Died	0	9	Positive	Yes
Moved In	2020	LIMPOPO	Rifampicin Resistant	Bdq, Cfz, E, Eto, High dose INH, Lfx, Lzd, Z	Yes	No	Individualized	2018-09-26	No	NEGATIVE (2 CONSECUTIVE CULTURE)	No	No	New	New	Pulmonary (PTB)	Cured (C)	Treament Success	10	302	Positive	Yes
New	2020	LIMPOPO	Rifampicin Resistant	Bdq, Cfz, E, Eto, High dose INH, Lfx, Pyridoxine, Z	Yes	Yes	Short Regimen (9-11 Months)		Yes	UNKNOWN	No	No	New	New	Pulmonary (PTB)	Cured (C)	Treament Success	9	276	Negative
Transfer In	2020	LIMPOPO	Rifampicin Resistant		Yes	No	Individualized	2020-04-24	No	NEGATIVE (2 CONSECUTIVE CULTURE)	No	No	PT2	TF2	Pulmonary (PTB)	Cured (C)	Treament Success	16	497	Positive	Yes
New	2020	LIMPOPO	Rifampicin Resistant	Bdq, BRUFEN, Cfz, E, High dose INH, Lfx, Lzd, Mfx, MVT, NVT, panado, Pyridixine, pyridoxine, Z	Yes	Yes	Short Regimen (9-11 Months)		No	UNKNOWN	No	No	PT1	Relapse	Pulmonary (PTB)	Treatment Completed (TC)	Treament Success	13	372	Positive
New	2020	LIMPOPO	Rifampicin Resistant		Yes	Yes	Short Regimen (9-11 Months)	2021-01-15	No	NEGATIVE (2 CONSECUTIVE CULTURE)	No	No	New	New	Pulmonary (PTB)	Cured (C)	Treament Success	9	283	Negative
New	2020	LIMPOPO	Rifampicin Resistant	Bdq, Cfz, E, Lfx, Lzd, Z	Yes	Yes	Short Regimen (9-11 Months)		No	UNKNOWN	No	No	PT1	Treatment After Loss to Follow-Up (TAL)	Pulmonary (PTB)	Loss to Follow-Up	Loss To Follow Up	7	217	Positive	Yes
New	2020	LIMPOPO	Rifampicin Resistant	AMITRIPTYLINE, Amitryptilin, Ammitriptalin, Bdq, Brufen, Cfz, E, High dose INH, Lfx, Loperamide, Lzd, Maxolon, Mfx, Panado, PYRIDOXINE, Z	Yes	Yes	Short Regimen (9-11 Months)		No	UNKNOWN	No	No	New	New	Pulmonary (PTB)	Loss to Follow-Up	Loss To Follow Up	7	199	Positive	Yes
New	2020	LIMPOPO	Rifampicin Resistant		Yes	No	Individualized	2021-04-06	Yes	UNKNOWN	No	No	PT1	Relapse	Pulmonary (PTB)	Loss to Follow-Up	Loss To Follow Up	16	495	Positive	Yes
New	2020	LIMPOPO	Rifampicin Resistant	Cfz, E, Eto, High dose INH, Lfx, PYRIDOXINE, Z	No	Yes	Short Regimen (9-11 Months)		No	POSITIVE (SMEAR AND/OR CULTURE POSITIVE)	Yes	No	New	New	Pulmonary (PTB)	Died (D)	Died	7	221	Positive	Yes
New	2020	LIMPOPO	Rifampicin Resistant		Yes	Yes	Short Regimen (9-11 Months)		No	DIED	No	No	New	New	Pulmonary (PTB)	Died (D)	Died	2	65	Positive	Yes
New	2020	LIMPOPO	Pre-XDR	Bdq, Cfz, Lfx, Vitamin B6	Yes	No	Individualized	2021-02-08	No	NEGATIVE (2 CONSECUTIVE CULTURE)	No	No	PT2	TF2	Extra Pulmonary (EPTB)	Cured (C)	Treament Success	20	618	Positive	Yes
New	2020	LIMPOPO	Pre-XDR	Bdq, Cfz, Eto, Lfx, Lzd, Trd	Yes	No	Individualized		No	UNKNOWN	Yes	No	PT1	TF1	Pulmonary TB (PTB) + Extra Pulmonary TB (EPTB)	Cured (C)	Treament Success	20	613	Positive	Yes
New	2020	LIMPOPO	MDR Confirmed		No	Yes	Short Regimen (9-11 Months)	2020-09-22	Yes	NEGATIVE (2 CONSECUTIVE CULTURE)	No	No				Treatment Completed (TC)	Treament Success	11	360	Positive
New	2020	LIMPOPO	MDR Confirmed		Yes	No	Individualized		Yes	UNKNOWN	Yes	No	PT2	Treatment After Loss to Follow-Up (TAL)	Pulmonary (PTB)	Cured (C)	Treament Success	19	575	Positive	Yes
New	2020	LIMPOPO	Rifampicin Resistant	Bdq, Cfz, E, High dose INH, Lzd, Pyridoxine, Z	Yes	Yes	Short Regimen (9-11 Months)	2020-09-08	No	NEGATIVE (2 CONSECUTIVE CULTURE)	No	No	New	New	Pulmonary (PTB)	Cured (C)	Treament Success	8	245	Positive	Yes
New	2020	LIMPOPO	Rifampicin Resistant		Yes	Yes	Short Regimen (9-11 Months)	2020-08-20	Yes	NEGATIVE (2 CONSECUTIVE CULTURE)	No	No	PT1	TF1	Pulmonary (PTB)	Treatment Completed (TC)	Treament Success	12	369	Negative
New	2020	LIMPOPO	Rifampicin Resistant	Bdq, Cfz, E, High dose INH, Lfx, Lzd, Z	Yes	Yes	Short Regimen (9-11 Months)	2020-09-01	Yes	NEGATIVE (2 CONSECUTIVE CULTURE)	No	No	PT1	Relapse	Pulmonary (PTB)	Cured (C)	Treament Success	9	279	Negative
New	2020	LIMPOPO	Rifampicin Resistant	Bdq, Cfz, E, High dose INH, Lfx, PYRIDOXINE, Z	Yes	Yes	Short Regimen (9-11 Months)	2020-04-22	No	NEGATIVE (2 CONSECUTIVE CULTURE)	No	No	New	New	Pulmonary (PTB)	Cured (C)	Treament Success	12	383	Positive	Yes
New	2020	LIMPOPO	Rifampicin Resistant	Bdq, Cfz, E, High dose INH, Lfx, Z	Yes	Yes	Short Regimen (9-11 Months)	2020-05-19	No	NEGATIVE (2 CONSECUTIVE CULTURE)	No	No	New	New	Pulmonary (PTB)	Cured (C)	Treament Success	9	260	Positive	Yes
New	2020	LIMPOPO	Rifampicin Resistant		No	No	Individualized		No	UNKNOWN	No	No	New	New	Pulmonary (PTB)	Cured (C)	Treament Success	20	609	Negative
New	2020	LIMPOPO	Rifampicin Resistant	Bdq, Cfz, E, Eto, High dose INH, Lfx, Lzd, Z	Yes	Yes	Short Regimen (9-11 Months)	2021-01-14	Yes	NEGATIVE (2 CONSECUTIVE CULTURE)	No	No	New	New	Pulmonary (PTB)	Loss to Follow-Up	Loss To Follow Up	7	231	Negative
New	2020	LIMPOPO	Rifampicin Resistant	Cfz, E, High dose INH, Lfx, Lzd, Pyridoxine, Z	No	Yes	Short Regimen (9-11 Months)		Yes	DIED	No	No	New	New	Pulmonary (PTB)	Died (D)	Died	1	29	Positive	Yes
New	2020	LIMPOPO	MDR Not Confirmed		No	No	Individualized	2020-05-05	No	NEGATIVE (2 CONSECUTIVE CULTURE)	No	No	New	New	Extra Pulmonary (EPTB)	Cured (C)	Treament Success	20	616	Positive	Yes
New	2020	LIMPOPO	MDR Confirmed	Bdq, Cfz, E, Eto, High dose INH, Lfx, PYRIDOXIONE, Z	Yes	Yes	Short Regimen (9-11 Months)	2020-06-24	Yes	NEGATIVE (2 CONSECUTIVE CULTURE)	No	No	New	New	Pulmonary (PTB)	Cured (C)	Treament Success	11	316	Positive	Yes
New	2020	LIMPOPO	MDR Confirmed		Yes	No	Individualized	2020-12-31	Yes	NEGATIVE (2 CONSECUTIVE CULTURE)	No	No	PT1	Other	Pulmonary (PTB)	Treatment Completed (TC)	Treament Success	20	599	Positive	Yes
New	2020	LIMPOPO	Rifampicin Resistant	Bactrim, Cfz, E, Lfx, Vit B6, Z	Yes	Yes	Short Regimen (9-11 Months)	2020-11-06	No	NEGATIVE (2 CONSECUTIVE CULTURE)	No	No	PT1	Relapse	Extra Pulmonary (EPTB)	Cured (C)	Treament Success	12	345	Positive	Yes
New	2020	LIMPOPO	Rifampicin Resistant	Bdq, Cfz, E, High dose INH, Lfx, Lzd, Pyridoxine, Z	Yes	Yes	Short Regimen (9-11 Months)		Yes	UNKNOWN	No	No	New	New	Pulmonary (PTB)	Cured (C)	Treament Success	12	358	Negative
Transfer In	2020	LIMPOPO	Rifampicin Resistant	Bdq, Cfz, E, High dose INH, Lfx, Lzd, Z	Yes	Yes	Short Regimen (9-11 Months)		No	UNKNOWN	No	No	New	New	Pulmonary (PTB)	Cured (C)	Treament Success	9	274	Positive	No
New	2020	LIMPOPO	Rifampicin Resistant	Bdq, Cfz, E, High dose INH, Lfx, Lzd, Z	Yes	Yes	Short Regimen (9-11 Months)		No	TRANSFERRED OUT	No	No	New	New	Pulmonary (PTB)	Cured (C)	Treament Success	9	274	Positive	No
New	2020	LIMPOPO	Rifampicin Resistant	Bdq, Cfz, H, Lfx, Lzd, PYRIDOXINE, Trd	Yes	No	Individualized	2020-03-31	Yes	NEGATIVE (2 CONSECUTIVE CULTURE)	No	No	PT2	Treatment After Loss to Follow-Up (TAL)	Pulmonary (PTB)	Cured (C)	Treament Success	20	609	Negative
New	2020	LIMPOPO	Rifampicin Resistant	Bdq, Cfz, E, H, Lfx, Lzd, Pyridoxine, Z	Yes	Yes	Short Regimen (9-11 Months)	2020-06-02	Yes	NEGATIVE (2 CONSECUTIVE CULTURE)	No	No	PT1	Relapse	Pulmonary (PTB)	Cured (C)	Treament Success	12	350	Positive
New	2020	LIMPOPO	Rifampicin Resistant	Bdq, Cfz, Lfx, Lzd, Trd	Yes	No	Individualized		Yes	UNKNOWN	Yes	No	PT2	TF2	Pulmonary (PTB)	Treatment Failure (TF)	Treatment Failure	12	367	Positive	Yes
New	2020	LIMPOPO	Rifampicin Resistant	Cfz, E, Lfx, Z	Yes	Yes	Short Regimen (9-11 Months)	2020-02-14	Yes	NEGATIVE (2 CONSECUTIVE CULTURE)	No	No	New	New	Pulmonary (PTB)	Treatment Completed (TC)	Treament Success	15	457	Negative
Moved In	2020	LIMPOPO	Rifampicin Resistant		Yes	No	Individualized	2018-08-14	No	NEGATIVE (2 CONSECUTIVE CULTURE)	No	No	New	New	Pulmonary (PTB)	Cured (C)	Treament Success	14	425	Positive	Yes
Transfer In	2020	LIMPOPO	Rifampicin Resistant	Bdq, Cfz, E, High dose INH, Lfx, Lzd, Z	Yes	Yes	Short Regimen (9-11 Months)	2020-05-22	No	NEGATIVE (2 CONSECUTIVE CULTURE)	No	No	New	New	Pulmonary (PTB)	Cured (C)	Treament Success	9	293	Positive	Yes
New	2020	LIMPOPO	Pre-XDR		Yes	No	Individualized	2020-10-06	Yes	NEGATIVE (2 CONSECUTIVE CULTURE)	Yes	No	PT2	Relapse	Pulmonary (PTB)	Cured (C)	Treament Success	19	574	Negative
New	2020	LIMPOPO	Rifampicin Resistant	Bdq, Cfz, E, High dose INH, Lfx, Lzd, PYRIDOXINE, Z	Yes	Yes	Short Regimen (9-11 Months)	2020-09-29	Yes	NEGATIVE (2 CONSECUTIVE CULTURE)	No	No	New	New	Pulmonary (PTB)	Cured (C)	Treament Success	12	364	Unknown
Moved In	2020	LIMPOPO	Rifampicin Resistant		Yes	No	Individualized	2019-07-09	Yes	NEGATIVE (2 CONSECUTIVE CULTURE)	No	No	New	New	Pulmonary (PTB)	Cured (C)	Treament Success	18	550	Negative
New	2020	LIMPOPO	Rifampicin Resistant		Yes	No	Individualized	2020-09-22	Yes	NEGATIVE (2 CONSECUTIVE CULTURE)	Yes	No	PT2	Treatment After Loss to Follow-Up (TAL)	Pulmonary (PTB)	Cured (C)	Treament Success	19	594	Positive	Yes
New	2020	LIMPOPO	Rifampicin Resistant	Bdq, Cfz, E, High dose INH, Lfx, Lzd, PYRIDOXINE, Z	Yes	Yes	Short Regimen (9-11 Months)		Yes	POSITIVE (SMEAR AND/OR CULTURE POSITIVE)	No	No	PT1	Relapse	Pulmonary (PTB)	Treatment Completed (TC)	Treament Success	19	598	Positive	Yes
New	2020	LIMPOPO	MDR Confirmed	Bdq, Cfz, E, Eto, High dose INH, PYRIDOXINE, Z	Yes	Yes	Short Regimen (9-11 Months)		Yes	UNKNOWN	No	No	New	New	Pulmonary (PTB)	Treatment Failure (TF)	Treatment Failure	14	412	Positive	Yes
New	2020	LIMPOPO	Rifampicin Resistant		No	Yes	Short Regimen (9-11 Months)	2020-11-24	Yes	NEGATIVE (2 CONSECUTIVE CULTURE)	No	No	New	New	Extra Pulmonary (EPTB)	Cured (C)	Treament Success	13	398	Positive	Yes
New	2020	LIMPOPO	Rifampicin Resistant	Bdq, Cfz, Dlm, Lfx, Lzd, Meropenem	Yes	No	Individualized	2020-11-19	Yes	NEGATIVE (2 CONSECUTIVE CULTURE)	Yes	No	PT2	TF2	Pulmonary (PTB)	Treatment Completed (TC)	Treament Success	19	584
Transfer In	2020	LIMPOPO	Rifampicin Resistant	Bdq, Cfz, Dlm, Lfx, Lzd, Meropenem	Yes	No	Individualized	2020-11-19	Yes	NEGATIVE (2 CONSECUTIVE CULTURE)	Yes	No	PT2	TF2	Pulmonary (PTB)	Treatment Completed (TC)	Treament Success	19	584
New	2020	LIMPOPO	Rifampicin Resistant		Yes	Yes	Short Regimen (9-11 Months)	2020-05-06	Yes	NEGATIVE (2 CONSECUTIVE CULTURE)	No	No	New	New	Pulmonary (PTB)	Cured (C)	Treament Success	12	362	Negative	No
Moved In	2020	LIMPOPO	Rifampicin Resistant	E, Eto, High dose INH, Mfx, Trd, Z	No	No	Individualized	2017-04-06	No	NEGATIVE (2 CONSECUTIVE CULTURE)	No	No	New	New	Pulmonary (PTB)	Cured (C)	Treament Success	17	491	Positive	Yes
New	2020	LIMPOPO	Rifampicin Resistant	Bdq, Cfz, E, H, Lfx, Lzd, Z	Yes	Yes	Short Regimen (9-11 Months)	2020-11-11	No	NEGATIVE (2 CONSECUTIVE CULTURE)	No	No	New	New	Pulmonary (PTB)	Died (D)	Died	8	252	Positive
New	2020	LIMPOPO	Rifampicin Resistant		Yes	Yes	Short Regimen (9-11 Months)		No	DIED	No	No	PT1	TF1	Pulmonary (PTB)	Died (D)	Died	3	87	Positive	Yes
New	2020	LIMPOPO	MDR Confirmed	Bdq, Cfz, E, Eto, High dose INH, Lfx, Lzd, Z	Yes	Yes	Short Regimen (9-11 Months)	2020-03-05	Yes	NEGATIVE (2 CONSECUTIVE CULTURE)	No	No	New	New	Pulmonary (PTB)	Treatment Completed (TC)	Treament Success	13	394	Negative
New	2020	LIMPOPO	MDR Confirmed		Yes	No	Individualized	2020-10-14	Yes	NEGATIVE (2 CONSECUTIVE CULTURE)	Yes	No	PT2	Relapse	Pulmonary (PTB)	Died (D)	Died	14	415	Negative
Transfer In	2020	LIMPOPO	XDR-TB Confirmed		No	No	Individualized	2020-04-02	Yes	NEGATIVE (2 CONSECUTIVE CULTURE)	Yes	No	PT2	Treatment After Loss to Follow-Up (TAL)	Pulmonary (PTB)	Died (D)	Died	3	104	Negative
Transfer In	2020	LIMPOPO	Rifampicin Resistant	Cfz, Dlm, Lfx	Yes	No	Individualized	2020-05-18	Yes	NEGATIVE (2 CONSECUTIVE CULTURE)	No	No	New	New	Pulmonary (PTB)	Cured (C)	Treament Success	19	560	Negative
New	2020	LIMPOPO	Rifampicin Resistant	Cfz, Dlm, Lfx	Yes	No	Individualized	2020-05-18	Yes	NEGATIVE (2 CONSECUTIVE CULTURE)	No	No	New	New	Pulmonary (PTB)	Cured (C)	Treament Success	19	560	Negative
New	2020	LIMPOPO	Rifampicin Resistant	Bdq, Cfz, E, EMB, High dose INH, Lfx, Lzd, Pyridoxine, Z	Yes	Yes	Short Regimen (9-11 Months)		No	UNKNOWN	No	No	PT1	Treatment After Loss to Follow-Up (TAL)	Pulmonary (PTB)	Cured (C)	Treament Success	9	278		Yes
Moved In	2020	LIMPOPO	Rifampicin Resistant	Bdq, Cfz, E, EMB, High dose INH, Lfx, Lzd, Pyridoxine, Z	Yes	Yes	Short Regimen (9-11 Months)		No	UNKNOWN	No	No	PT1	Treatment After Loss to Follow-Up (TAL)	Pulmonary (PTB)	Cured (C)	Treament Success	9	278		Yes
New	2020	LIMPOPO	Rifampicin Resistant	Bdq, Cfz, E, High dose INH, Lfx, Lzd, PYRIDOXINE, Z	Yes	Yes	Short Regimen (9-11 Months)	2020-11-26	Yes	NEGATIVE (2 CONSECUTIVE CULTURE)	No	No	PT1	Treatment After Loss to Follow-Up (TAL)	Pulmonary (PTB)	Cured (C)	Treament Success	13	386	Positive	Yes
New	2020	LIMPOPO	Rifampicin Resistant	Bdq, Cfz, E, High dose INH, Lfx, Pyridoxine, Trd, Z	Yes	No	Individualized	2020-09-08	Yes	NEGATIVE (2 CONSECUTIVE CULTURE)	No	No	PT1	Relapse	Pulmonary (PTB)	Died (D)	Died	13	394
Moved In	2020	LIMPOPO	Pre-XDR	Bdq, Cfz, E, Eto, High dose INH, Lfx, Lzd, Z	Yes	No	Individualized		Yes	UNKNOWN	No	No	New	New	Pulmonary (PTB)	Cured (C)	Treament Success	18	547	Negative
New	2020	LIMPOPO	Rifampicin Resistant	Bdq, Cfz, Dlm, Lfx, Lzd, PYRIDOXINE	Yes	No	Individualized		Yes	UNKNOWN	No	No	New	New	Pulmonary (PTB)	Treatment Failure (TF)	Treatment Failure	22	664	Negative
New	2020	LIMPOPO	Rifampicin Resistant	Cfz, E, Lfx, Lzd, pyridoxine , Z	Yes	Yes	Short Regimen (9-11 Months)	2020-05-29	Yes	NEGATIVE (2 CONSECUTIVE CULTURE)	No	No	New	New	Pulmonary (PTB)	Treatment Completed (TC)	Treament Success	13	387	Positive	Yes
New	2020	LIMPOPO	Rifampicin Resistant	Bdq, Cfz, E, Lfx, Pyridoxine, Trd, Z	Yes	No	Individualized	2020-12-01	No	NEGATIVE (2 CONSECUTIVE CULTURE)	No	No	New	New	Pulmonary (PTB)	Cured (C)	Treament Success	18	546
New	2020	LIMPOPO	Rifampicin Resistant	bactrim, Bdq, Cfz, E, High dose INH, Lfx, Lzd, Mfx, Prridoxine, Pyridixine, Pyridoxine, vit bco, Z	Yes	Yes	Short Regimen (9-11 Months)		Yes	LOSS TO FOLLOW-UP	Yes	No	PT2	Other	Pulmonary (PTB)	Loss to Follow-Up	Loss To Follow Up	6	174	Positive	Yes
New	2020	LIMPOPO	Rifampicin Resistant		Yes	No	Individualized		Yes	DIED	Yes	No	PT2	TF2	Pulmonary (PTB)	Died (D)	Died	4	101	Positive	Yes
New	2020	LIMPOPO	Rifampicin Resistant		No	Yes	Short Regimen (9-11 Months)		No	NEGATIVE (2 CONSECUTIVE CULTURE)	No	No	PT1	Relapse	Pulmonary (PTB)	Died (D)	Died	9	278	Positive	Yes
New	2020	LIMPOPO	MDR Confirmed	Bdq, Lzd	Yes	Yes	Short Regimen (9-11 Months)	2020-05-26	Yes	NEGATIVE (2 CONSECUTIVE CULTURE)	No	No	New	New	Pulmonary (PTB)	Cured (C)	Treament Success	10	308	Negative
New	2020	LIMPOPO	MDR Confirmed		Yes	Yes	Short Regimen (9-11 Months)	2020-04-20	Yes	NEGATIVE (2 CONSECUTIVE CULTURE)	No	No	New	New	Pulmonary (PTB)	Loss to Follow-Up	Loss To Follow Up	9	274	Positive	Yes
New	2020	LIMPOPO	XDR-TB Confirmed		Yes	No	Individualized	2020-03-06	Yes	NEGATIVE (2 CONSECUTIVE CULTURE)	No	No	New	New	Pulmonary (PTB)	Treatment Failure (TF)	Treatment Failure	20	608	Positive	Yes
New	2020	LIMPOPO	Rifampicin Resistant	Bdq, Cfz, E, High dose INH, Lfx, Lzd, PYRIDOXIN, Z	Yes	Yes	Short Regimen (9-11 Months)	2020-10-08	No	NEGATIVE (2 CONSECUTIVE CULTURE)	No	No	PT1	TF1	Pulmonary (PTB)	Loss to Follow-Up	Loss To Follow Up	8	238	Positive	Yes
New	2020	LIMPOPO	Rifampicin Resistant		Yes	Yes	Short Regimen (9-11 Months)	2020-07-20	Yes	NEGATIVE (2 CONSECUTIVE CULTURE)	No	No	New	New	Pulmonary (PTB)	Cured (C)	Treament Success	9	269	Positive	Yes
New	2020	LIMPOPO	Rifampicin Resistant	Bdq, Cm, E, Lfx, Lzd, PYRIDOXIN, Z	Yes	Yes	Short Regimen (9-11 Months)		No	UNKNOWN	No	No	New	New	Pulmonary (PTB)	Cured (C)	Treament Success	8	244	Positive	Yes
New	2020	LIMPOPO	Rifampicin Resistant		Yes	Yes	Short Regimen (9-11 Months)	2020-07-14	Yes	NEGATIVE (2 CONSECUTIVE CULTURE)	No	No	New	New	Pulmonary (PTB)	Cured (C)	Treament Success	9	293	Negative	No
New	2020	LIMPOPO	MDR Confirmed		Yes	No	Individualized		Yes	POSITIVE (SMEAR AND/OR CULTURE POSITIVE)	Yes	No	PT2	TF2	Pulmonary (PTB)	Treatment Failure (TF)	Treatment Failure	20	588	Positive	Yes
Moved In	2020	LIMPOPO	MDR Confirmed		Yes	No	Individualized		Yes	POSITIVE (SMEAR AND/OR CULTURE POSITIVE)	Yes	No	PT2	Treatment After Loss to Follow-Up (TAL)	Pulmonary (PTB)	Died (D)	Died	36	1082	Positive	Yes
New	2020	LIMPOPO	Rifampicin Resistant		Yes	Yes	Short Regimen (9-11 Months)	2020-03-19	No	NEGATIVE (2 CONSECUTIVE CULTURE)	No	No	New	New	Pulmonary (PTB)	Cured (C)	Treament Success	10	309	Negative
New	2020	LIMPOPO	Rifampicin Resistant	BACTRIM, Bdq, Cfz, E, FOLIC ACID, High dose INH, Lfx, Lzd, panado, Pyrazinamide, pyridoxine, Z	Yes	Yes	Short Regimen (9-11 Months)		Yes	POSITIVE (SMEAR AND/OR CULTURE POSITIVE)	No	No	New	New	Pulmonary (PTB)	Treatment Completed (TC)	Treament Success	13	371	Negative
New	2020	LIMPOPO	Rifampicin Resistant		Yes	Yes	Short Regimen (9-11 Months)		Yes	UNKNOWN	No	No	PT2	TF2	Pulmonary (PTB)	Cured (C)	Treament Success	10	309	Positive	Yes
New	2020	LIMPOPO	Rifampicin Resistant	Bdq, Cfz, E, High dose INH, Lfx, Lzd, Pyridoxine, Z	Yes	Yes	Short Regimen (9-11 Months)	2020-09-07	Yes	NEGATIVE (2 CONSECUTIVE CULTURE)	No	No	New	New	Pulmonary (PTB)	Cured (C)	Treament Success	8	258	Negative
New	2020	LIMPOPO	Rifampicin Resistant	Bdq, Cfz, E, High dose INH, Lfx, Lzd, pyrodoxine, Z	Yes	Yes	Short Regimen (9-11 Months)		No	LOSS TO FOLLOW-UP	No	No	New	New	Pulmonary (PTB)	Loss to Follow-Up	Loss To Follow Up	2	51	Positive	Yes
New	2020	LIMPOPO	Rifampicin Resistant		No	Yes	Short Regimen (9-11 Months)		No	DIED	No	No	New	New	Pulmonary (PTB)	Died (D)	Died	0	3	Negative
New	2020	LIMPOPO	Rifampicin Resistant	Bdq, Cfz, E, High dose INH, Lfx, Lzd, Maxalon, MAXOLON, MOXOLON, PANADO, PYRIDOINE, PYRIDOXINE, Z	Yes	Yes	Short Regimen (9-11 Months)	2020-09-19	No	NEGATIVE (2 CONSECUTIVE CULTURE)	No	No	New	New	Pulmonary (PTB)	Treatment Completed (TC)	Treament Success	22	687	Negative
New	2020	LIMPOPO	Pre-XDR	Bdq, Cfz, Dlm, Eto, Lzd, Pyridoxin, Trd, Z	Yes	No	Individualized		Yes	UNKNOWN	Yes	No	PT2	Treatment After Loss to Follow-Up (TAL)	Pulmonary (PTB)	Treatment Failure (TF)	Treatment Failure	15	448	Negative
New	2020	LIMPOPO	Rifampicin Resistant		No	Yes	Short Regimen (9-11 Months)		No	UNKNOWN	No	No	PT1	TF1	Pulmonary (PTB)	Cured (C)	Treament Success	10	308	Positive	Yes
New	2020	LIMPOPO	Rifampicin Resistant		Yes	No	Individualized	2021-02-10	No	NEGATIVE (2 CONSECUTIVE CULTURE)	No	No				Treatment Completed (TC)	Treament Success	17	512	Positive	Yes
New	2020	LIMPOPO	Rifampicin Resistant		Yes	Yes	Short Regimen (9-11 Months)	2020-11-12	No	NEGATIVE (2 CONSECUTIVE CULTURE)	No	No	New	New	Pulmonary (PTB)	Cured (C)	Treament Success	9	274	Negative
New	2020	LIMPOPO	Rifampicin Resistant		No	Yes	Short Regimen (9-11 Months)		No	DIED	No	No	New	New	Pulmonary (PTB)	Died (D)	Died	1	49	Positive
New	2020	LIMPOPO	Rifampicin Resistant		Yes	Yes	Short Regimen (9-11 Months)	2021-01-26	No	NEGATIVE (2 CONSECUTIVE CULTURE)	No	No	New	New	Pulmonary (PTB)	Cured (C)	Treament Success	10	280	Negative
New	2020	LIMPOPO	Rifampicin Resistant		No	Yes	Short Regimen (9-11 Months)	2020-05-21	Yes	NEGATIVE (2 CONSECUTIVE CULTURE)	No	No	New	New	Pulmonary (PTB)	Treatment Completed (TC)	Treament Success	10	306
New	2020	LIMPOPO	Rifampicin Resistant	Bdq, Cfz, E, Eto, Lfx, Lzd	Yes	Yes	Short Regimen (9-11 Months)	2020-04-02	No	NEGATIVE (2 CONSECUTIVE CULTURE)	No	No	New	New	Pulmonary (PTB)	Cured (C)	Treament Success	12	366	Positive	Yes
New	2020	LIMPOPO	Rifampicin Resistant		Yes	Yes	Short Regimen (9-11 Months)	2020-04-14	No	NEGATIVE (2 CONSECUTIVE CULTURE)	No	No	New	New	Pulmonary (PTB)	Cured (C)	Treament Success	8	252	Negative
New	2020	LIMPOPO	Rifampicin Resistant		No	Yes	Short Regimen (9-11 Months)		No	UNKNOWN	No	No	New	New	Pulmonary (PTB)	Cured (C)	Treament Success	10	288	Positive
New	2020	LIMPOPO	MDR Confirmed		No	Yes	Short Regimen (9-11 Months)	2020-05-26	Yes	NEGATIVE (2 CONSECUTIVE CULTURE)	No	No	New	New	Pulmonary (PTB)	Cured (C)	Treament Success	12	355	Positive	Yes
New	2020	LIMPOPO	Rifampicin Resistant	Bdq, Cfz, E, High dose INH, Lfx, PAS, Z	Yes	Yes	Short Regimen (9-11 Months)		No	TRANSFERRED OUT	No	No	New	New	Pulmonary (PTB)	Transfer Out	Transfer Out	57	1732	Negative
New	2020	LIMPOPO	Rifampicin Resistant		Yes	Yes	Short Regimen (9-11 Months)	2020-09-07	No	NEGATIVE (2 CONSECUTIVE CULTURE)	No	No	New	New	Pulmonary (PTB)	Loss to Follow-Up	Loss To Follow Up	6	176	Negative
Moved In	2020	LIMPOPO	Rifampicin Resistant	Eto, High dose INH, Lfx, Trd, Z	No	No	Individualized	2017-06-06	No	NEGATIVE (2 CONSECUTIVE CULTURE)	No	No	New	New	Pulmonary (PTB)	Cured (C)	Treament Success	14	422	Positive	Yes
Moved In	2020	LIMPOPO	Rifampicin Resistant	Cfz, E, Eto, Lfx, Lzd, Z	No	Yes	Short Regimen (9-11 Months)	2018-12-05	No	NEGATIVE (2 CONSECUTIVE CULTURE)	No	No	New	New	Pulmonary (PTB)	Cured (C)	Treament Success	10	295	Negative
New	2021	LIMPOPO	Rifampicin Resistant		Yes	Yes	Short Regimen (9-11 Months)		No	DIED	No	No	New	New	Pulmonary (PTB)	Died (D)	Died	3	63	Negative
New	2021	LIMPOPO	Rifampicin Resistant		Yes	Yes	Short Regimen (9-11 Months)		No	DIED	No	No	New	New	Pulmonary (PTB)	Died (D)	Died	1	23	Negative
New	2021	LIMPOPO	Rifampicin Resistant		Yes	No	Individualized		No	DIED	No	No	New	New	Pulmonary (PTB)	Died (D)	Died	1	31	Negative
New	2021	LIMPOPO	Rifampicin Resistant		No	Yes	Short Regimen (9-11 Months)		No	DIED	No	No	New	New	Pulmonary (PTB)	Died (D)	Died	0	25	Negative
New	2021	LIMPOPO	Rifampicin Resistant		Yes	Yes	Short Regimen (9-11 Months)	2021-10-19	No	NEGATIVE (2 CONSECUTIVE CULTURE)	No	No	PT1	Relapse	Pulmonary (PTB)	Treatment Completed (TC)	Treament Success	12	371	Negative
New	2021	LIMPOPO	Rifampicin Resistant		Yes	Yes	Short Regimen (9-11 Months)		No	DIED	No	No	New	New	Pulmonary (PTB)	Died (D)	Died	1	15	Positive	No
New	2021	LIMPOPO	Rifampicin Resistant		Yes	Yes	Short Regimen (9-11 Months)	2021-07-20	No	NEGATIVE (2 CONSECUTIVE CULTURE)	No	No	New	New	Pulmonary (PTB)	Cured (C)	Treament Success	11	351	Negative
New	2021	LIMPOPO	Rifampicin Resistant		Yes	Yes	Short Regimen (9-11 Months)		No	DIED	No	No	New	New	Pulmonary (PTB)	Died (D)	Died	3	81	Negative
New	2021	LIMPOPO	Rifampicin Resistant	Bdq, Cfz, E, High dose INH, Lfx, Lzd, PYRIDOXINE, Z	Yes	Yes	Short Regimen (9-11 Months)	2021-05-05	Yes	NEGATIVE (2 CONSECUTIVE CULTURE)	No	No	PT1	Relapse	Pulmonary (PTB)	Cured (C)	Treament Success	12	359	Positive	Yes
New	2021	LIMPOPO	MDR Confirmed	BEDAQUILIN, Cfz, Lfx, Lzd, Trd	Yes	No	Individualized	2021-06-22	Yes	NEGATIVE (2 CONSECUTIVE CULTURE)	Yes	No	PT2	Relapse	Pulmonary (PTB)	Treatment Completed (TC)	Treament Success	23	715	Positive	Yes
New	2021	LIMPOPO	Rifampicin Resistant	Bdq, Cfz, E, High dose INH, Lfx, Lzd, PYRIDOXINE, Z	Yes	Yes	Short Regimen (9-11 Months)		Yes	DIED	No	No	New	New	Pulmonary (PTB)	Died (D)	Died	5	146	Positive	Yes
New	2021	LIMPOPO	MDR Confirmed		Yes	Yes	Short Regimen (9-11 Months)	2021-10-04	Yes	NEGATIVE (2 CONSECUTIVE CULTURE)	No	No	New	New	Pulmonary (PTB)	Cured (C)	Treament Success	9	285	Positive	Yes
Transfer In	2021	LIMPOPO	Rifampicin Resistant		Yes	Yes	Short Regimen (9-11 Months)	2021-04-13	Yes	NEGATIVE (2 CONSECUTIVE CULTURE)	No	No	New	New	Pulmonary (PTB)	Treatment Completed (TC)	Treament Success	10	315	Negative
New	2021	LIMPOPO	Rifampicin Resistant	Cfz, E, Eto, H, Lfx, Z	Yes	Yes	Short Regimen (9-11 Months)	2021-05-27	Yes	NEGATIVE (2 CONSECUTIVE CULTURE)	No	No	Unknown	New	Pulmonary (PTB)	Loss to Follow-Up	Loss To Follow Up	7	229	Positive	Yes
New	2021	LIMPOPO	Rifampicin Resistant		Yes	Yes	Short Regimen (9-11 Months)	2021-08-19	No	NEGATIVE (2 CONSECUTIVE CULTURE)	No	No	New	New	Pulmonary (PTB)	Cured (C)	Treament Success	8	261	Positive	Yes
New	2021	LIMPOPO	Rifampicin Resistant		Yes	No	Individualized	2021-07-05	Yes	NEGATIVE (2 CONSECUTIVE CULTURE)	Yes	No	PT2	Relapse	Pulmonary (PTB)	Cured (C)	Treament Success	19	581	Positive	Yes
New	2021	LIMPOPO	Rifampicin Resistant		No	Yes	Short Regimen (9-11 Months)	2021-04-20	No	NEGATIVE (2 CONSECUTIVE CULTURE)	No	No	New	New	Pulmonary (PTB)	Cured (C)	Treament Success	11	337	Negative
New	2021	LIMPOPO	Rifampicin Resistant	Cfz, E, High dose INH, Lfx, PYRIDOXINE, Z	Yes	Yes	Short Regimen (9-11 Months)	2022-01-12	Yes	NEGATIVE (2 CONSECUTIVE CULTURE)	No	No	New	New	Pulmonary (PTB)	Died (D)	Died	9	280	Negative
New	2021	LIMPOPO	Rifampicin Resistant		Yes	No	Individualized		Yes	DIED	No	No	New	New	Pulmonary (PTB)	Died (D)	Died	4	135	Positive	Yes
New	2021	LIMPOPO	Rifampicin Resistant	Bdq, Cfz, E, High dose INH, Lfx, PYRIDOXINE, Z	Yes	Yes	Short Regimen (9-11 Months)	2021-04-14	No	NEGATIVE (2 CONSECUTIVE CULTURE)	No	No	New	New	Pulmonary (PTB)	Cured (C)	Treament Success	12	369	Positive	Yes
New	2021	LIMPOPO	Rifampicin Resistant		Yes	No	Individualized	2021-12-21	No	NEGATIVE (2 CONSECUTIVE CULTURE)	Yes	No	PT2	Other	Pulmonary (PTB)	Cured (C)	Treament Success	18	554	Positive
New	2021	LIMPOPO	MDR Not Confirmed		No	Yes	Short Regimen (9-11 Months)	2021-06-08	Yes	NEGATIVE (2 CONSECUTIVE CULTURE)	No	No	PT1	TF1	Pulmonary (PTB)	Treatment Completed (TC)	Treament Success	12	368	Positive	Yes
New	2021	LIMPOPO	Rifampicin Resistant		Yes	Yes	Short Regimen (9-11 Months)	2021-05-28	No	NEGATIVE (2 CONSECUTIVE CULTURE)	No	No	PT1	Relapse	Pulmonary (PTB)	Treatment Failure (TF)	Treatment Failure	8	229	Positive	Yes
New	2021	LIMPOPO	Rifampicin Resistant		Yes	Yes	Short Regimen (9-11 Months)	2021-07-16	Yes	NEGATIVE (2 CONSECUTIVE CULTURE)	No	No	New	New	Pulmonary (PTB)	Cured (C)	Treament Success	12	369	Negative
New	2021	LIMPOPO	MDR Confirmed		Yes	Yes	Short Regimen (9-11 Months)	2021-10-26	Yes	NEGATIVE (2 CONSECUTIVE CULTURE)	No	No	PT1	Relapse	Pulmonary (PTB)	Treatment Failure (TF)	Treatment Failure	9	281	Positive	Yes
New	2021	LIMPOPO	MDR Confirmed		Yes	No	Individualized	2021-09-16	Yes	NEGATIVE (2 CONSECUTIVE CULTURE)	Yes	No	PT2	Relapse	Pulmonary (PTB)	Cured (C)	Treament Success	18	535	Negative
New	2021	LIMPOPO	Rifampicin Resistant	Bdq, Cfz, Dlm, Lfx, Lzd, PYRIDOXINE	Yes	Yes	Short Regimen (9-11 Months)		Yes	UNKNOWN	No	No	PT1	Treatment After Loss to Follow-Up (TAL)	Pulmonary (PTB)	Treatment Failure (TF)	Treatment Failure	10	323	Positive	Yes
New	2021	LIMPOPO	Rifampicin Resistant	Bdq, Cfz, E, High dose INH, Lfx, Lzd, PYRIDOXINE, Z	Yes	Yes	Short Regimen (9-11 Months)	2021-04-15	Yes	NEGATIVE (2 CONSECUTIVE CULTURE)	No	No	PT1	Relapse	Pulmonary (PTB)	Treatment Completed (TC)	Treament Success	16	500	Positive	Yes
New	2021	LIMPOPO	Rifampicin Resistant		No	Yes	Short Regimen (9-11 Months)	2021-08-16	Yes	NEGATIVE (2 CONSECUTIVE CULTURE)	No	No	New	New	Pulmonary (PTB)	Treatment Completed (TC)	Treament Success	10	312	Negative
New	2021	LIMPOPO	Rifampicin Resistant		Yes	Yes	Short Regimen (9-11 Months)	2021-10-12	No	NEGATIVE (2 CONSECUTIVE CULTURE)	No	No	PT1	TF1	Pulmonary (PTB)	Cured (C)	Treament Success	11	322	Positive	Yes
New	2021	LIMPOPO	Rifampicin Resistant		Yes	Yes	Short Regimen (9-11 Months)	2022-01-07	Yes	NEGATIVE (2 CONSECUTIVE CULTURE)	No	No	New	New	Pulmonary (PTB)	Cured (C)	Treament Success	11	312	Positive	Yes
New	2021	LIMPOPO	Pre-XDR		No	No	Individualized		Yes	POSITIVE (SMEAR AND/OR CULTURE POSITIVE)	Yes	No	PT2	TF2	Pulmonary (PTB)	Loss to Follow-Up	Loss To Follow Up	3	106	Positive	Yes
New	2021	LIMPOPO	Rifampicin Resistant	Bdq, Cfz, E, High dose INH, Lfx, Lzd, PYRIDOXINE, Z	Yes	Yes	Short Regimen (9-11 Months)	2022-02-02	Yes	NEGATIVE (2 CONSECUTIVE CULTURE)	No	No	PT1	Relapse	Pulmonary (PTB)	Cured (C)	Treament Success	10	307	Positive	Yes
New	2021	LIMPOPO	Rifampicin Resistant		Yes	No	Individualized	2021-05-05	Yes	NEGATIVE (2 CONSECUTIVE CULTURE)	No	No	PT1	Relapse	Pulmonary (PTB)	Cured (C)	Treament Success	13	380	Positive	Yes
New	2021	LIMPOPO	Rifampicin Resistant	Bdq, Cfz, E, High dose INH, Lfx, Lzd, MAXALON, panado, pyridoxine, Z	Yes	Yes	Short Regimen (9-11 Months)	2021-04-29	Yes	NEGATIVE (2 CONSECUTIVE CULTURE)	No	No	PT1	Treatment After Loss to Follow-Up (TAL)	Pulmonary (PTB)	Treatment Completed (TC)	Treament Success	10	298	Negative
New	2021	LIMPOPO	Rifampicin Resistant		Yes	Yes	Short Regimen (9-11 Months)	2021-08-19	Yes	NEGATIVE (2 CONSECUTIVE CULTURE)	No	No	PT1	Treatment After Loss to Follow-Up (TAL)	Pulmonary (PTB)	Cured (C)	Treament Success	10	284	Positive	Yes
New	2021	LIMPOPO	MDR Confirmed		Yes	Yes	Short Regimen (9-11 Months)	2021-11-10	Yes	NEGATIVE (2 CONSECUTIVE CULTURE)	No	No	PT1	Relapse	Pulmonary (PTB)	Cured (C)	Treament Success	11	341	Negative
New	2021	LIMPOPO	MDR Confirmed		Yes	Yes	Short Regimen (9-11 Months)	2021-08-10	Yes	NEGATIVE (2 CONSECUTIVE CULTURE)	No	No	PT1	Relapse	Pulmonary (PTB)	Loss to Follow-Up	Loss To Follow Up	7	213	Positive	No
New	2021	LIMPOPO	Rifampicin Resistant		Yes	Yes	Short Regimen (9-11 Months)		No	UNKNOWN	No	No	New	New	Pulmonary (PTB)	Cured (C)	Treament Success	9	270	Positive	Yes
New	2021	LIMPOPO	Rifampicin Resistant		Yes	Yes	Short Regimen (9-11 Months)	2021-05-07	Yes	NEGATIVE (2 CONSECUTIVE CULTURE)	No	No	New	New	Extra Pulmonary (EPTB)	Cured (C)	Treament Success	11	319	Negative
New	2021	LIMPOPO	Rifampicin Resistant	Cfz, Dlm, Lfx, Vit B6	Yes	No	Individualized	2021-07-23	No	NEGATIVE (2 CONSECUTIVE CULTURE)	No	No	PT1	Treatment After Loss to Follow-Up (TAL)	Extra Pulmonary (EPTB)	Cured (C)	Treament Success	17	504	Negative
New	2021	LIMPOPO	Rifampicin Resistant		Yes	Yes	Short Regimen (9-11 Months)	2021-05-07	No	NEGATIVE (2 CONSECUTIVE CULTURE)	No	No	PT1	Relapse	Extra Pulmonary (EPTB)	Cured (C)	Treament Success	11	323	Positive	Yes
New	2021	LIMPOPO	MDR Confirmed		Yes	Yes	Short Regimen (9-11 Months)		Yes	DIED	No	No	New	New	Pulmonary (PTB)	Died (D)	Died	0	13	Negative
New	2021	LIMPOPO	Rifampicin Resistant		Yes	Yes	Short Regimen (9-11 Months)	2022-01-11	Yes	NEGATIVE (2 CONSECUTIVE CULTURE)	No	No	PT1	Treatment After Loss to Follow-Up (TAL)	Pulmonary (PTB)	Cured (C)	Treament Success	11	322	Negative
New	2021	LIMPOPO	Rifampicin Resistant		Yes	Yes	Short Regimen (9-11 Months)	2021-05-25	Yes	NEGATIVE (2 CONSECUTIVE CULTURE)	No	No	New	New	Extra Pulmonary (EPTB)	Cured (C)	Treament Success	12	344	Positive	Yes
New	2021	LIMPOPO	Rifampicin Resistant		Yes	No	Individualized		Yes	LOSS TO FOLLOW-UP	Yes	No	PT2	Treatment After Loss to Follow-Up (TAL)	Pulmonary (PTB)	Loss to Follow-Up	Loss To Follow Up	4	143	Negative
New	2021	LIMPOPO	Pre-XDR		No	Yes	Short Regimen (9-11 Months)		Yes	DIED	No	No				Died (D)	Died	2	56	Positive	Yes
New	2021	LIMPOPO	Rifampicin Resistant	Eto, H	Yes	Yes	Short Regimen (9-11 Months)		No	UNKNOWN	No	No	New	New	Extra Pulmonary (EPTB)	Treatment Completed (TC)	Treament Success	11	321	Negative
New	2021	LIMPOPO	Rifampicin Resistant		Yes	No	Individualized	2021-07-13	No	NEGATIVE (2 CONSECUTIVE CULTURE)	Yes	No	PT2	Treatment After Loss to Follow-Up (TAL)	Extra Pulmonary (EPTB)	Treatment Completed (TC)	Treament Success	11	349	Negative
New	2021	LIMPOPO	Rifampicin Resistant	Cfz, E, High dose INH, Lfx, Vit B6, Z	Yes	Yes	Short Regimen (9-11 Months)	2021-03-26	Yes	NEGATIVE (2 CONSECUTIVE CULTURE)	No	No	PT2	Relapse	Pulmonary (PTB)	Cured (C)	Treament Success	10	297	Negative
New	2021	LIMPOPO	Rifampicin Resistant		Yes	Yes	Short Regimen (9-11 Months)		No	DIED	No	No	New	New	Pulmonary (PTB)	Died (D)	Died	1	40	Positive	Yes
New	2021	LIMPOPO	Rifampicin Resistant		Yes	Yes	Short Regimen (9-11 Months)	2021-06-07	Yes	NEGATIVE (2 CONSECUTIVE CULTURE)	No	No	PT1	Relapse	Pulmonary (PTB)	Cured (C)	Treament Success	10	324	Positive	Yes
New	2021	LIMPOPO	Rifampicin Resistant	Bdq, Cfz, E, Eto, High dose INH, Lfx, Lzd, Z	Yes	Yes	Short Regimen (9-11 Months)		Yes	LOSS TO FOLLOW-UP	No	No	New	New	Pulmonary (PTB)	Loss to Follow-Up	Loss To Follow Up	0	15	Negative
New	2021	LIMPOPO	Rifampicin Resistant		Yes	Yes	Short Regimen (9-11 Months)		Yes	UNKNOWN	No	No	New	New	Extra Pulmonary (EPTB)	Loss to Follow-Up	Loss To Follow Up	7	211	Positive	Yes
New	2021	LIMPOPO	Pre-XDR		Yes	No	Individualized	2021-05-11	Yes	NEGATIVE (2 CONSECUTIVE CULTURE)	Yes	No	PT2	TF2	Pulmonary (PTB)	Loss to Follow-Up	Loss To Follow Up	10	322	Positive	Yes
New	2021	LIMPOPO	MDR Confirmed		Yes	Yes	Short Regimen (9-11 Months)		No	TRANSFERRED OUT	No	No	PT1	Relapse	Pulmonary (PTB)	Treatment Failure (TF)	Treatment Failure	12	371	Positive	Yes
New	2021	LIMPOPO	MDR Confirmed	Bdq, Cfz, Dlm, Eto, Lzd, Pyridoxine, Z	Yes	No	Individualized	2022-01-11	Yes	NEGATIVE (2 CONSECUTIVE CULTURE)	No	No	PT1	Relapse	Pulmonary (PTB)	Treatment Failure (TF)	Treatment Failure	18	527	Negative
New	2021	LIMPOPO	Rifampicin Resistant	Bdq, Cfz, Eto, Lfx, Z	Yes	Yes	Short Regimen (9-11 Months)	2021-03-19	No	NEGATIVE (2 CONSECUTIVE CULTURE)	No	No	New	New	Pulmonary (PTB)	Treatment Failure (TF)	Treatment Failure	8	252	Positive	Yes
New	2021	LIMPOPO	Rifampicin Resistant		Yes	No	Individualized	2021-12-07	Yes	NEGATIVE (2 CONSECUTIVE CULTURE)	Yes	No	PT2	Relapse	Pulmonary (PTB)	Treatment Failure (TF)	Treatment Failure	15	451	Positive	Yes
Transfer In	2021	LIMPOPO	Rifampicin Resistant	Bdq, Cfz, E, Eto, Lfx, Lzd, Z	Yes	No	Individualized	2021-08-30	No	NEGATIVE (2 CONSECUTIVE CULTURE)	No	No	New	New	Pulmonary (PTB)	Cured (C)	Treament Success	15	480	Positive
New	2021	LIMPOPO	Rifampicin Resistant		Yes	Yes	Short Regimen (9-11 Months)	2022-01-11	No	NEGATIVE (2 CONSECUTIVE CULTURE)	No	No	PT1	Treatment After Loss to Follow-Up (TAL)	Pulmonary (PTB)	Cured (C)	Treament Success	11	322	Negative
New	2021	LIMPOPO	Rifampicin Resistant	Bdq, Cfz, E, High dose INH, Lfx, Lzd, PYRIDOXINE, Z	Yes	Yes	Short Regimen (9-11 Months)		Yes	TRANSFERRED OUT	No	No	New	New	Pulmonary (PTB)	Another Country	Transfer Out	46	1374	Positive	Yes
New	2021	LIMPOPO	Rifampicin Resistant		Yes	No	Individualized	2021-03-11	No	NEGATIVE (2 CONSECUTIVE CULTURE)	No	No	PT1	TF1	Pulmonary (PTB)	Died (D)	Died	9	261	Positive	Yes
New	2021	LIMPOPO	Pre-XDR		Yes	No	Individualized	2021-11-02	Yes	NEGATIVE (2 CONSECUTIVE CULTURE)	No	No	New	New	Pulmonary (PTB)	Cured (C)	Treament Success	22	665	Positive	Yes
New	2021	LIMPOPO	MDR Confirmed	Bdq, Cfz, E, Eto, Lfx, Lzd, Z	Yes	No	Individualized		Yes	UNKNOWN	No	No	New	New	Pulmonary (PTB)	Treatment Failure (TF)	Treatment Failure	21	656	Positive	Yes
New	2021	LIMPOPO	Rifampicin Resistant	Cfz, E, High dose INH, Lfx, Lzd, pyridoxine, Z	Yes	Yes	Short Regimen (9-11 Months)	2021-12-29	Yes	NEGATIVE (2 CONSECUTIVE CULTURE)	No	No	PT1	Relapse	Pulmonary (PTB)	Cured (C)	Treament Success	11	322	Positive	Yes
New	2021	LIMPOPO	Rifampicin Resistant		Yes	Yes	Short Regimen (9-11 Months)		Yes	UNKNOWN	No	No	New	New	Pulmonary (PTB)	Cured (C)	Treament Success	9	282	Negative
New	2021	LIMPOPO	Rifampicin Resistant	Bdq, Cfz, E, High dose INH, Lfx, Lzd, pyridoxine, Z	Yes	No	Individualized	2022-01-14	Yes	NEGATIVE (2 CONSECUTIVE CULTURE)	No	No	New	New	Pulmonary (PTB)	Cured (C)	Treament Success	12	372	Negative
New	2021	LIMPOPO	Rifampicin Resistant		Yes	No	Individualized	2021-12-15	No	NEGATIVE (2 CONSECUTIVE CULTURE)	No	No	New	New	Pulmonary (PTB)	Cured (C)	Treament Success	10	290	Positive	Yes
New	2021	LIMPOPO	Rifampicin Resistant	Bdq, Cfz, E, High dose INH, Lfx, Lzd, Z	Yes	Yes	Short Regimen (9-11 Months)		No	UNKNOWN	No	No	New	New	Pulmonary (PTB)	Cured (C)	Treament Success	12	381	Positive	Yes
New	2021	LIMPOPO	MDR Confirmed	Bdq, Cfz, E, H, Lfx, Lzd, Z	Yes	Yes	Short Regimen (9-11 Months)	2021-10-12	No	NEGATIVE (2 CONSECUTIVE CULTURE)	No	No	New	New	Pulmonary (PTB)	Treatment Completed (TC)	Treament Success	12	361	Positive	Yes
New	2021	LIMPOPO	MDR Confirmed		Yes	Yes	Short Regimen (9-11 Months)	2021-06-29	Yes	NEGATIVE (2 CONSECUTIVE CULTURE)	No	No	New	New	Pulmonary (PTB)	Loss to Follow-Up	Loss To Follow Up	7	204	Negative
New	2021	LIMPOPO	Rifampicin Resistant		Yes	Yes	Short Regimen (9-11 Months)	2021-06-24	Yes	NEGATIVE (2 CONSECUTIVE CULTURE)	No	No	New	New	Pulmonary (PTB)	Cured (C)	Treament Success	12	363	Positive	Yes
New	2021	LIMPOPO	Rifampicin Resistant		Yes	Yes	Short Regimen (9-11 Months)	2021-04-15	Yes	NEGATIVE (2 CONSECUTIVE CULTURE)	No	No	PT1	Other	Pulmonary (PTB)	Cured (C)	Treament Success	16	499	Positive	Yes
New	2021	LIMPOPO	Rifampicin Resistant		Yes	No	Individualized		Yes	POSITIVE (SMEAR AND/OR CULTURE POSITIVE)	Yes	No	PT2	TF2	Pulmonary (PTB)	Died (D)	Died	14	423	Positive	Yes
New	2021	LIMPOPO	Rifampicin Resistant		Yes	Yes	Short Regimen (9-11 Months)		Yes	UNKNOWN	No	No	PT1	Treatment After Loss to Follow-Up (TAL)	Pulmonary (PTB)	Cured (C)	Treament Success	9	280	Positive	Yes
New	2021	LIMPOPO	Rifampicin Resistant	Cfz, Dlm, Lfx, PYRIDOXCINE	Yes	No	Individualized	2021-12-17	No	NEGATIVE (2 CONSECUTIVE CULTURE)	Yes	No	PT2	Relapse	Pulmonary (PTB)	Cured (C)	Treament Success	18	557	Positive	Yes
New	2021	LIMPOPO	Rifampicin Resistant		Yes	Yes	Short Regimen (9-11 Months)		Yes	POSITIVE (SMEAR AND/OR CULTURE POSITIVE)	No	No	New	New	Pulmonary (PTB)	Cured (C)	Treament Success	12	379	Positive	Yes
New	2021	LIMPOPO	Rifampicin Resistant		Yes	Yes	Short Regimen (9-11 Months)	2021-04-16	No	NEGATIVE (2 CONSECUTIVE CULTURE)	No	No	PT1	Relapse	Pulmonary (PTB)	Cured (C)	Treament Success	12	343	Negative
New	2021	LIMPOPO	Rifampicin Resistant	Bdq, Cfz, E, High dose INH, Lfx, Pyridoxine, Z	Yes	Yes	Short Regimen (9-11 Months)		Yes	DIED	No	No	PT1	Relapse	Pulmonary (PTB)	Died (D)	Died	1	36	Positive	Yes
New	2021	LIMPOPO	MDR Confirmed	Bdq, Cfz, E, High dose INH, Lfx, Lzd, PYRIDOXINE, Z	Yes	Yes	Short Regimen (9-11 Months)	2021-10-06	Yes	NEGATIVE (2 CONSECUTIVE CULTURE)	Yes	No	PT1	Relapse	Pulmonary (PTB)	Treatment Completed (TC)	Treament Success	12	366	Positive	Yes
Moved In	2021	LIMPOPO	Rifampicin Resistant		Yes	No	Individualized	2021-10-26	No	NEGATIVE (2 CONSECUTIVE CULTURE)	Yes	No	PT2	Relapse	Pulmonary (PTB)	Cured (C)	Treament Success	18	539	Positive	Yes
New	2021	LIMPOPO	Rifampicin Resistant		Yes	No	Individualized	2021-09-10	No	NEGATIVE (2 CONSECUTIVE CULTURE)	No	No	PT1	TF1	Pulmonary (PTB)	Treatment Completed (TC)	Treament Success	21	652	Positive	Yes
New	2021	LIMPOPO	Rifampicin Resistant		Yes	Yes	Short Regimen (9-11 Months)		No	POSITIVE (SMEAR AND/OR CULTURE POSITIVE)	No	No	PT1	TF1	Pulmonary (PTB)	Loss to Follow-Up	Loss To Follow Up	3	68	Negative
New	2021	LIMPOPO	Rifampicin Resistant		Yes	Yes	Short Regimen (9-11 Months)		Yes	DIED	No	No	New	New	Pulmonary (PTB)	Died (D)	Died	3	88	Positive	Yes
New	2021	LIMPOPO	MDR Confirmed		Yes	Yes	Short Regimen (9-11 Months)	2021-08-31	Yes	NEGATIVE (2 CONSECUTIVE CULTURE)	No	No	New	New	Pulmonary (PTB)	Died (D)	Died	4	137	Positive	Yes
New	2021	LIMPOPO	Rifampicin Resistant		Yes	Yes	Short Regimen (9-11 Months)	2021-06-10	Yes	NEGATIVE (2 CONSECUTIVE CULTURE)	No	No	PT1	TF1	Extra Pulmonary (EPTB)	Cured (C)	Treament Success	10	316	Positive	Yes
New	2021	LIMPOPO	Rifampicin Resistant	Bdq, Cfz, E, High dose INH, Lfx, Lzd, Z	Yes	Yes	Short Regimen (9-11 Months)	2021-10-17	Yes	NEGATIVE (2 CONSECUTIVE CULTURE)	No	No	PT1	TF1	Pulmonary (PTB)	Treatment Completed (TC)	Treament Success	13	385	Positive	Yes
New	2021	LIMPOPO	Rifampicin Resistant		Yes	Yes	Short Regimen (9-11 Months)	2021-02-18	No	NEGATIVE (2 CONSECUTIVE CULTURE)	No	No	New	New	Pulmonary (PTB)	Treatment Completed (TC)	Treament Success	9	273	Positive	Yes
New	2021	LIMPOPO	Rifampicin Resistant	Amx/CLv, Bdq, Cfz, E, Eto, High dose INH, Lfx, Lzd, Z	Yes	Yes	Short Regimen (9-11 Months)	2021-07-01	No	NEGATIVE (2 CONSECUTIVE CULTURE)	No	No	New	New	Pulmonary (PTB)	Cured (C)	Treament Success	10	334	Negative
New	2021	LIMPOPO	Rifampicin Resistant	Cfz, E, Lfx, PYRIDOXCINE, Z	Yes	Yes	Short Regimen (9-11 Months)	2022-01-14	No	NEGATIVE (2 CONSECUTIVE CULTURE)	No	No	New	New	Pulmonary (PTB)	Cured (C)	Treament Success	10	312	Positive	Yes
New	2021	LIMPOPO	Rifampicin Resistant		Yes	Yes	Short Regimen (9-11 Months)	2021-04-16	No	NEGATIVE (2 CONSECUTIVE CULTURE)	No	No	New	New	Pulmonary (PTB)	Cured (C)	Treament Success	12	360	Positive	Yes
New	2021	LIMPOPO	Rifampicin Resistant		Yes	No	Individualized	2022-02-04	Yes	NEGATIVE (2 CONSECUTIVE CULTURE)	No	No	New	New	Pulmonary (PTB)	Cured (C)	Treament Success	13	382	Positive	Yes
New	2021	LIMPOPO	Rifampicin Resistant	Bdq, Cfz, E, High dose INH, Lfx, Lzd, PYRIDOXIN, Z	Yes	Yes	Short Regimen (9-11 Months)	2021-02-04	No	NEGATIVE (2 CONSECUTIVE CULTURE)	No	No	PT1	Relapse	Pulmonary (PTB)	Cured (C)	Treament Success	10	301	Negative
New	2021	LIMPOPO	Rifampicin Resistant		Yes	Yes	Short Regimen (9-11 Months)		No	LOSS TO FOLLOW-UP	No	No	PT1	Relapse	Pulmonary (PTB)	Loss to Follow-Up	Loss To Follow Up	3	74	Positive	Yes
New	2021	LIMPOPO	Rifampicin Resistant		Yes	Yes	Short Regimen (9-11 Months)		Yes	DIED	No	No	New	New	Pulmonary (PTB)	Died (D)	Died	0	15	Negative
New	2021	LIMPOPO	MDR Confirmed		Yes	Yes	Short Regimen (9-11 Months)		Yes	UNKNOWN	No	No	Unknown	New	Extra Pulmonary (EPTB)	Treatment Completed (TC)	Treament Success	12	365	Positive	Yes
New	2021	LIMPOPO	MDR Confirmed		Yes	Yes	Short Regimen (9-11 Months)	2021-04-20	Yes	NEGATIVE (2 CONSECUTIVE CULTURE)	No	No	New	New	Pulmonary (PTB)	Died (D)	Died	8	222	Positive	Yes
New	2021	LIMPOPO	Rifampicin Resistant	Cfz, E, High dose INH, pyridoxine, Z	Yes	Yes	Short Regimen (9-11 Months)	2021-10-13	No	NEGATIVE (2 CONSECUTIVE CULTURE)	No	No	PT1	Relapse	Pulmonary (PTB)	Treatment Failure (TF)	Treatment Failure	26	804	Negative
New	2021	LIMPOPO	Rifampicin Resistant	Cfz, E, Lfx, PYRIDOXINE, Z	Yes	Yes	Short Regimen (9-11 Months)	2022-01-05	Yes	NEGATIVE (2 CONSECUTIVE CULTURE)	No	No	New	New	Pulmonary (PTB)	Cured (C)	Treament Success	11	330	Positive	Yes
New	2021	LIMPOPO	Rifampicin Resistant	Bdq, Cfz, E, High dose INH, Lfx, Lzd, PYRIDOXINE, Z	Yes	Yes	Short Regimen (9-11 Months)	2021-02-17	Yes	NEGATIVE (2 CONSECUTIVE CULTURE)	No	No	PT1	Relapse	Pulmonary (PTB)	Cured (C)	Treament Success	10	309	Negative
New	2021	LIMPOPO	Rifampicin Resistant	Bactrim, Bdq, Cfz, E, High dose INH, Lfx, Vitamin B6, Z	Yes	Yes	Short Regimen (9-11 Months)	2021-04-16	No	NEGATIVE (2 CONSECUTIVE CULTURE)	No	No	PT2	Relapse	Pulmonary (PTB)	Cured (C)	Treament Success	11	336	Positive	Yes
New	2021	LIMPOPO	Rifampicin Resistant	Bdq, Cfz, Dlm, Lfx, Lzd, PYRIDOXINE	Yes	No	Individualized	2021-11-29	Yes	NEGATIVE (2 CONSECUTIVE CULTURE)	No	No	PT2	Treatment After Loss to Follow-Up (TAL)	Pulmonary (PTB)	Treatment Completed (TC)	Treament Success	29	876	Positive	Yes
New	2021	LIMPOPO	Rifampicin Resistant	Bdq, Cfz, E, High dose INH, Lfx, Lzd, PYRIDOXNE	Yes	Yes	Short Regimen (9-11 Months)	2021-07-01	Yes	NEGATIVE (2 CONSECUTIVE CULTURE)	No	No	New	New	Pulmonary (PTB)	Loss to Follow-Up	Loss To Follow Up	6	174	Positive	Yes
New	2021	LIMPOPO	Rifampicin Resistant	Bdq, Cfz, E, High dose INH, Lfx, Lzd, PYRIDOXINE, Z	Yes	Yes	Short Regimen (9-11 Months)		Yes	POSITIVE (SMEAR AND/OR CULTURE POSITIVE)	No	No	New	New	Pulmonary (PTB)	Loss to Follow-Up	Loss To Follow Up	11	316	Positive	Yes
New	2021	LIMPOPO	Rifampicin Resistant	Bdq, Cfz, E, High dose INH, Lfx, Z	Yes	Yes	Short Regimen (9-11 Months)		Yes	UNKNOWN	No	No	New	New	Pulmonary (PTB)	Loss to Follow-Up	Loss To Follow Up	7	230	Positive	Yes
New	2021	LIMPOPO	Rifampicin Resistant		Yes	Yes	Short Regimen (9-11 Months)		No	DIED	No	No	PT1	Relapse	Pulmonary (PTB)	Died (D)	Died	1	28	Positive	Yes
New	2021	LIMPOPO	MDR Not Confirmed	Bdq, Cfz, E, High dose INH, Lfx, Lzd, pyridoxine, Trd	Yes	Yes	Short Regimen (9-11 Months)	2021-07-29	Yes	NEGATIVE (2 CONSECUTIVE CULTURE)	No	No	New	New	Pulmonary (PTB)	Treatment Failure (TF)	Treatment Failure	12	365	Negative
New	2021	LIMPOPO	MDR Confirmed	bactrim, Bdq, Cfz, E, Lfx, Lzd, Pyridoxine , Z	Yes	Yes	Short Regimen (9-11 Months)	2022-02-15	Yes	NEGATIVE (2 CONSECUTIVE CULTURE)	No	No	Unknown	New	Pulmonary (PTB)	Cured (C)	Treament Success	15	441
New	2021	LIMPOPO	MDR Confirmed	Bdq, Cfz, Dlm, E, Eto, High dose INH, Lfx, Lzd, Z	Yes	Yes	Short Regimen (9-11 Months)		No	DIED	No	No	New	New	Pulmonary (PTB)	Died (D)	Died	3	86	Positive
New	2021	LIMPOPO	XDR-TB Not Confirmed		Yes	No	Individualized		Yes	UNKNOWN	No	No	New	New	Pulmonary (PTB)	Died (D)	Died	7	228	Positive	Yes
New	2021	LIMPOPO	Rifampicin Resistant		Yes	Yes	Short Regimen (9-11 Months)	2022-01-20	No	NEGATIVE (2 CONSECUTIVE CULTURE)	No	No	New	New	Pulmonary (PTB)	Cured (C)	Treament Success	12	358	Positive	Yes
New	2021	LIMPOPO	Rifampicin Resistant		Yes	Yes	Short Regimen (9-11 Months)	2021-10-01	Yes	NEGATIVE (2 CONSECUTIVE CULTURE)	No	No	New	New	Pulmonary (PTB)	Cured (C)	Treament Success	10	291	Negative
New	2021	LIMPOPO	Rifampicin Resistant	Bdq, Cfz, E, High dose INH, Lfx, Lzd, PYRIDOXINE, Z	Yes	Yes	Short Regimen (9-11 Months)	2021-07-07	Yes	NEGATIVE (2 CONSECUTIVE CULTURE)	No	No	New	New	Pulmonary (PTB)	Cured (C)	Treament Success	10	301	Positive	Yes
New	2021	LIMPOPO	Rifampicin Resistant	Bdq, Brufen, Cfz, E, H, High dose INH, Lfx, Lzd, Panado, PARACETAMOL, prridoxin, PYRIDOXINE, pyrodoxine, Z	Yes	Yes	Short Regimen (9-11 Months)	2022-01-09	Yes	NEGATIVE (2 CONSECUTIVE CULTURE)	No	No	New	New	Pulmonary (PTB)	Treatment Completed (TC)	Treament Success	11	345	Negative
New	2021	LIMPOPO	Rifampicin Resistant	H	Yes	Yes	Short Regimen (9-11 Months)	2021-07-29	No	NEGATIVE (2 CONSECUTIVE CULTURE)	No	No	New	New	Pulmonary (PTB)	Cured (C)	Treament Success	12	372	Positive	Yes
New	2021	LIMPOPO	Rifampicin Resistant	Bdq, Cfz, E, High dose INH, Lfx, Lzd, Pyridoxine, Z	Yes	Yes	Short Regimen (9-11 Months)		No	LOSS TO FOLLOW-UP	No	No				Loss to Follow-Up	Loss To Follow Up	2	58	Positive	No
New	2021	LIMPOPO	MDR Confirmed		Yes	Yes	Short Regimen (9-11 Months)	2022-01-18	Yes	NEGATIVE (2 CONSECUTIVE CULTURE)	No	No	New	New	Pulmonary (PTB)	Cured (C)	Treament Success	9	274	Positive	Yes
New	2021	LIMPOPO	Rifampicin Resistant		Yes	Yes	Short Regimen (9-11 Months)	2022-03-17	Yes	NEGATIVE (2 CONSECUTIVE CULTURE)	No	No	New	New	Pulmonary (PTB)	Cured (C)	Treament Success	10	276	Positive	Yes
New	2021	LIMPOPO	Rifampicin Resistant		Yes	Yes	Short Regimen (9-11 Months)	2021-10-14	No	NEGATIVE (2 CONSECUTIVE CULTURE)	No	No	New	New	Pulmonary (PTB)	Cured (C)	Treament Success	11	339	Negative
New	2021	LIMPOPO	Rifampicin Resistant		No	Yes	Short Regimen (9-11 Months)		No	DIED	No	No	New	New	Pulmonary (PTB)	Died (D)	Died	1	33	Positive	No
New	2021	LIMPOPO	Rifampicin Resistant	Bdq, Cfz, E, High dose INH, Lfx, Lzd, PYRIDOXINE, Z	Yes	Yes	Short Regimen (9-11 Months)	2021-10-27	Yes	NEGATIVE (2 CONSECUTIVE CULTURE)	No	No	New	New	Pulmonary (PTB)	Died (D)	Died	6	170	Positive	Yes
New	2021	LIMPOPO	Rifampicin Resistant	Bdq, Cfz, E, High dose INH, Lfx, Lzd, PYRIDOXINE, Z	Yes	Yes	Short Regimen (9-11 Months)		No	DIED	No	No	PT1	Relapse	Pulmonary (PTB)	Died (D)	Died	2	67	Positive	Yes
New	2021	LIMPOPO	Rifampicin Resistant		Yes	Yes	Short Regimen (9-11 Months)	2021-03-10	No	NEGATIVE (2 CONSECUTIVE CULTURE)	No	No	New	New	Pulmonary (PTB)	Died (D)	Died	4	136	Positive	Yes
New	2021	LIMPOPO	Rifampicin Resistant	Bdq, Cfz, E, Lfx, Lzd, Z	Yes	Yes	Short Regimen (9-11 Months)		Yes	DIED	No	No	New	New	Pulmonary (PTB)	Died (D)	Died	0	5	Positive	Yes
New	2021	LIMPOPO	MDR Confirmed	Augmentin , Bdq, Cfz, E, Feso4 , Folic Acid , Lzd, Pyridoxine	Yes	Yes	Short Regimen (9-11 Months)	2022-01-03	Yes	NEGATIVE (2 CONSECUTIVE CULTURE)	No	No	New	New	Pulmonary (PTB)	Treatment Completed (TC)	Treament Success	9	294	Positive	Yes
New	2021	LIMPOPO	MDR Confirmed		Yes	Yes	Short Regimen (9-11 Months)	2021-11-24	Yes	NEGATIVE (2 CONSECUTIVE CULTURE)	No	No	New	New	Pulmonary (PTB)	Cured (C)	Treament Success	12	365	Positive	Yes
New	2021	LIMPOPO	Rifampicin Resistant		Yes	Yes	Short Regimen (9-11 Months)	2021-09-13	No	NEGATIVE (2 CONSECUTIVE CULTURE)	No	No	PT1	Other	Pulmonary (PTB)	Treatment Completed (TC)	Treament Success	9	274	Negative
New	2021	LIMPOPO	Rifampicin Resistant		Yes	Yes	Short Regimen (9-11 Months)	2021-04-21	No	NEGATIVE (2 CONSECUTIVE CULTURE)	No	No	PT1	Relapse	Pulmonary (PTB)	Cured (C)	Treament Success	9	273	Positive	Yes
Transfer In	2021	LIMPOPO	Rifampicin Resistant		Yes	Yes	Short Regimen (9-11 Months)	2021-04-21	No	NEGATIVE (2 CONSECUTIVE CULTURE)	No	No	PT1	Relapse	Pulmonary (PTB)	Cured (C)	Treament Success	9	273	Positive	Yes
New	2021	LIMPOPO	Rifampicin Resistant		Yes	Yes	Short Regimen (9-11 Months)	2021-03-24	No	NEGATIVE (2 CONSECUTIVE CULTURE)	No	No	New	New	Pulmonary (PTB)	Cured (C)	Treament Success	9	272	Positive	Yes
New	2021	LIMPOPO	Rifampicin Resistant		Yes	Yes	Short Regimen (9-11 Months)	2021-10-08	Yes	NEGATIVE (2 CONSECUTIVE CULTURE)	No	No	PT1	TF1	Pulmonary (PTB)	Cured (C)	Treament Success	11	316	Positive	Yes
New	2021	LIMPOPO	Rifampicin Resistant	Bdq, Cfz, Dlm, Lfx, Lzd, Pyridoxine	Yes	No	Individualized		Yes	UNKNOWN	Yes	No	PT2	Treatment After Loss to Follow-Up (TAL)	Pulmonary (PTB)	Loss to Follow-Up	Loss To Follow Up	13	411	Positive	Yes
New	2021	LIMPOPO	MDR Confirmed	Bdq, Cfz, E, High dose INH, Lfx, Lzd, Mfx, Z	Yes	Yes	Short Regimen (9-11 Months)	2021-05-26	Yes	NEGATIVE (2 CONSECUTIVE CULTURE)	No	No	New	New	Pulmonary (PTB)	Cured (C)	Treament Success	11	343	Positive	Yes
New	2021	LIMPOPO	MDR Confirmed	Bdq, Cfz, E, Eto, H, Lfx, Z	Yes	Yes	Short Regimen (9-11 Months)	2021-05-27	Yes	NEGATIVE (2 CONSECUTIVE CULTURE)	No	No	New	New	Pulmonary (PTB)	Loss to Follow-Up	Loss To Follow Up	9	258	Positive	Yes
New	2021	LIMPOPO	XDR-TB Confirmed		Yes	No	Individualized	2022-01-18	Yes	NEGATIVE (2 CONSECUTIVE CULTURE)	No	No	New	New	Pulmonary (PTB)	Cured (C)	Treament Success	18	521	Positive	Yes
New	2021	LIMPOPO	Rifampicin Resistant		Yes	Yes	Short Regimen (9-11 Months)	2021-05-25	Yes	NEGATIVE (2 CONSECUTIVE CULTURE)	No	No	New	New	Pulmonary (PTB)	Cured (C)	Treament Success	9	282	Negative
New	2021	LIMPOPO	Rifampicin Resistant	Cfz, E, High dose INH, Lfx, PYRIDOXINE, Z	Yes	Yes	Short Regimen (9-11 Months)	2021-01-13	No	NEGATIVE (2 CONSECUTIVE CULTURE)	No	No	New	New	Pulmonary (PTB)	Cured (C)	Treament Success	12	349	Positive	Yes
New	2021	LIMPOPO	Rifampicin Resistant	Bdq, Cfz, E, H, Lfx, PYRODOXINE	Yes	Yes	Short Regimen (9-11 Months)		No	UNKNOWN	No	No	New	New	Pulmonary (PTB)	Treatment Completed (TC)	Treament Success	9	280	Positive	Yes
New	2021	LIMPOPO	Rifampicin Resistant		Yes	Yes	Short Regimen (9-11 Months)		Yes	UNKNOWN	No	No	New	New	Pulmonary (PTB)	Cured (C)	Treament Success	13	396	Positive	No
New	2021	LIMPOPO	Rifampicin Resistant	Bdq, Cfz, E, High dose INH, Lfx, Lzd, PYRIDOXINE, Z	Yes	Yes	Short Regimen (9-11 Months)	2021-10-13	Yes	NEGATIVE (2 CONSECUTIVE CULTURE)	No	No	New	New	Pulmonary (PTB)	Cured (C)	Treament Success	10	295	Negative
New	2021	LIMPOPO	Rifampicin Resistant		Yes	Yes	Short Regimen (9-11 Months)	2021-11-30	Yes	NEGATIVE (2 CONSECUTIVE CULTURE)	No	No	New	New	Pulmonary (PTB)	Loss to Follow-Up	Loss To Follow Up	5	147	Positive	Yes
New	2021	LIMPOPO	MDR Confirmed		Yes	Yes	Short Regimen (9-11 Months)	2021-07-27	Yes	NEGATIVE (2 CONSECUTIVE CULTURE)	No	No	New	New	Pulmonary (PTB)	Cured (C)	Treament Success	11	343	Negative
New	2021	LIMPOPO	Rifampicin Resistant	Cfz, Dlm, E, High dose INH, Lfx, Lzd, Z	No	Yes	Short Regimen (9-11 Months)	2021-11-16	Yes	NEGATIVE (2 CONSECUTIVE CULTURE)	No	No	New	New	Pulmonary (PTB)	Cured (C)	Treament Success	9	280	Positive	Yes
New	2021	LIMPOPO	Rifampicin Resistant	Bdq, Cfz, E, High dose INH, Lfx, Lzd, PYRIDOXINE, Z	Yes	Yes	Short Regimen (9-11 Months)	2021-02-17	No	NEGATIVE (2 CONSECUTIVE CULTURE)	No	No	New	New	Pulmonary (PTB)	Treatment Completed (TC)	Treament Success	11	316	Positive	Yes
New	2021	LIMPOPO	Rifampicin Resistant		Yes	No	Individualized	2021-08-17	No	NEGATIVE (2 CONSECUTIVE CULTURE)	No	No	New	New	Pulmonary (PTB)	Died (D)	Died	18	537	Positive	Yes
New	2021	LIMPOPO	MDR Confirmed	Bdq, Cfz, glucophage, glucophge, Lfx, Lzd, METFOMIN, PANADO, PYRIDOXINE, Trd	Yes	No	Individualized		Yes	POSITIVE (SMEAR AND/OR CULTURE POSITIVE)	No	No	New	New	Pulmonary (PTB)	Treatment Completed (TC)	Treament Success	13	414	Negative
Transfer In	2021	LIMPOPO	MDR Confirmed		Yes	No	Individualized		Yes	UNKNOWN	No	No	New	New	Pulmonary (PTB)	Cured (C)	Treament Success	20	595	Positive	Yes
New	2021	LIMPOPO	Rifampicin Resistant		Yes	Yes	Short Regimen (9-11 Months)		Yes	POSITIVE (SMEAR AND/OR CULTURE POSITIVE)	No	No	New	New	Pulmonary (PTB)	Cured (C)	Treament Success	9	273	Negative
New	2021	LIMPOPO	Rifampicin Resistant	Bdq, Cfz, E, Eto, Lfx, Lzd, Z	Yes	Yes	Short Regimen (9-11 Months)	2021-07-08	Yes	NEGATIVE (2 CONSECUTIVE CULTURE)	No	No	New	New	Pulmonary (PTB)	Cured (C)	Treament Success	10	308	Positive
New	2021	LIMPOPO	MDR Confirmed		Yes	Yes	Short Regimen (9-11 Months)	2021-07-27	Yes	NEGATIVE (2 CONSECUTIVE CULTURE)	No	No	PT1	Relapse	Pulmonary (PTB)	Cured (C)	Treament Success	9	279	Positive	Yes
New	2021	LIMPOPO	Rifampicin Resistant		Yes	Yes	Short Regimen (9-11 Months)	2021-07-22	Yes	NEGATIVE (2 CONSECUTIVE CULTURE)	No	No	New	New	Pulmonary (PTB)	Cured (C)	Treament Success	11	308	Positive	Yes
New	2021	LIMPOPO	Rifampicin Resistant	Bdq, Cfz, E, Eto, High dose INH, Lfx, Lzd, Z	Yes	Yes	Short Regimen (9-11 Months)	2021-08-19	No	NEGATIVE (2 CONSECUTIVE CULTURE)	No	No	New	New	Pulmonary (PTB)	Treatment Completed (TC)	Treament Success	10	324	Positive	Yes
New	2021	LIMPOPO	Rifampicin Resistant	Bdq, Cfz, E, High dose INH, Lfx, Lzd, Pyridoxine, Z	Yes	Yes	Short Regimen (9-11 Months)	2021-05-07	Yes	NEGATIVE (2 CONSECUTIVE CULTURE)	No	No	New	New	Pulmonary (PTB)	Cured (C)	Treament Success	10	287	Positive	Yes
New	2021	LIMPOPO	Rifampicin Resistant		Yes	Yes	Short Regimen (9-11 Months)	2022-01-18	No	NEGATIVE (2 CONSECUTIVE CULTURE)	No	No	New	New	Pulmonary (PTB)	Cured (C)	Treament Success	10	308	Negative
New	2021	LIMPOPO	MDR Confirmed		No	Yes	Short Regimen (9-11 Months)	2022-03-31	Yes	NEGATIVE (2 CONSECUTIVE CULTURE)	Yes	No	PT1	TF1	Pulmonary (PTB)	Treatment Failure (TF)	Treatment Failure	23	710	Negative
New	2021	LIMPOPO	MDR Confirmed	Cfz, Dlm, Lfx	Yes	No	Individualized	2022-01-21	Yes	NEGATIVE (2 CONSECUTIVE CULTURE)	Yes	No	PT2	Relapse	Pulmonary (PTB)	Cured (C)	Treament Success	25	753	Positive	Yes
New	2021	LIMPOPO	Rifampicin Resistant	Bdq, Cfz, E, High dose INH, Lfx, Lzd, Z	Yes	Yes	Short Regimen (9-11 Months)	2021-03-16	Yes	NEGATIVE (2 CONSECUTIVE CULTURE)	No	No	New	New	Pulmonary (PTB)	Cured (C)	Treament Success	9	250	Negative
New	2021	LIMPOPO	Rifampicin Resistant		No	Yes	Short Regimen (9-11 Months)		Yes	UNKNOWN	No	No	New	New	Pulmonary (PTB)	Died (D)	Died	10	289	Negative
New	2021	LIMPOPO	MDR Confirmed	Bdq, Cfz, E, High dose INH, Lfx, Lzd, PYRIDOXINE, Z	Yes	Yes	Short Regimen (9-11 Months)	2021-07-21	Yes	NEGATIVE (2 CONSECUTIVE CULTURE)	No	No	New	New	Pulmonary (PTB)	Cured (C)	Treament Success	12	357	Positive	Yes
New	2021	LIMPOPO	MDR Confirmed		Yes	Yes	Short Regimen (9-11 Months)	2021-12-08	Yes	NEGATIVE (2 CONSECUTIVE CULTURE)	No	No	New	New	Pulmonary (PTB)	Cured (C)	Treament Success	10	295	Positive	Yes
New	2021	LIMPOPO	MDR Confirmed		Yes	Yes	Short Regimen (9-11 Months)	2021-12-14	Yes	NEGATIVE (2 CONSECUTIVE CULTURE)	No	No	New	New	Pulmonary (PTB)	Cured (C)	Treament Success	10	286	Negative
New	2021	LIMPOPO	Rifampicin Resistant		No	Yes	Short Regimen (9-11 Months)		No	UNKNOWN	No	No				Cured (C)	Treament Success	9	286	Positive	Yes
New	2021	LIMPOPO	Rifampicin Resistant	Bdq, Cfz, E, Eto, High dose INH, Lfx, Lzd, Mfx	Yes	Yes	Short Regimen (9-11 Months)	2022-01-06	Yes	NEGATIVE (2 CONSECUTIVE CULTURE)	No	No	New	New	Pulmonary (PTB)	Cured (C)	Treament Success	12	363	Positive	Yes
New	2021	LIMPOPO	MDR Confirmed		No	Yes	Short Regimen (9-11 Months)	2021-10-20	Yes	NEGATIVE (2 CONSECUTIVE CULTURE)	No	No	New	New	Pulmonary (PTB)	Treatment Failure (TF)	Treatment Failure	12	349	Negative
New	2021	LIMPOPO	MDR Confirmed		Yes	Yes	Short Regimen (9-11 Months)	2022-02-24	Yes	NEGATIVE (2 CONSECUTIVE CULTURE)	No	No	New	New	Pulmonary (PTB)	Cured (C)	Treament Success	10	280	Negative
New	2021	LIMPOPO	Rifampicin Resistant	Bdq	Yes	Yes	Short Regimen (9-11 Months)		Yes	UNKNOWN	No	No	New	New	Extra Pulmonary (EPTB)	Treatment Completed (TC)	Treament Success	12	375	Negative
New	2021	LIMPOPO	Rifampicin Resistant	BACTRIM, Bdq, Cfz, E, Eto, FOLIC/FEROUS, H, Lfx, PZA	Yes	Yes	Short Regimen (9-11 Months)	2021-09-30	Yes	NEGATIVE (2 CONSECUTIVE CULTURE)	No	No	Unknown	New	Pulmonary (PTB)	Treatment Completed (TC)	Treament Success	10	307	Positive	Yes
New	2021	LIMPOPO	Rifampicin Resistant		Yes	Yes	Short Regimen (9-11 Months)	2021-11-16	No	NEGATIVE (2 CONSECUTIVE CULTURE)	No	No	New	New	Pulmonary (PTB)	Cured (C)	Treament Success	10	300	Positive	Yes
New	2021	LIMPOPO	Rifampicin Resistant		Yes	Yes	Short Regimen (9-11 Months)	2021-10-05	No	NEGATIVE (2 CONSECUTIVE CULTURE)	No	No	New	New	Pulmonary (PTB)	Cured (C)	Treament Success	11	337	Positive	Yes
New	2021	LIMPOPO	Rifampicin Resistant		Yes	Yes	Short Regimen (9-11 Months)		Yes	UNKNOWN	No	No	New	New	Pulmonary (PTB)	Cured (C)	Treament Success	10	305	Negative
New	2021	LIMPOPO	Rifampicin Resistant		Yes	No	Individualized	2021-06-15	No	NEGATIVE (2 CONSECUTIVE CULTURE)	No	No	PT1	Treatment After Loss to Follow-Up (TAL)	Pulmonary (PTB)	Treatment Completed (TC)	Treament Success	15	463	Negative
New	2021	LIMPOPO	MDR Confirmed		Yes	Yes	Short Regimen (9-11 Months)	2022-01-14	Yes	NEGATIVE (2 CONSECUTIVE CULTURE)	No	No	New	New	Pulmonary (PTB)	Cured (C)	Treament Success	10	279	Negative
New	2021	LIMPOPO	MDR Confirmed	Bdq, Cfz, E, Eto, High dose INH, Lfx, Lzd, Z	Yes	Yes	Short Regimen (9-11 Months)		Yes	LOSS TO FOLLOW-UP	No	No	New	New	Pulmonary (PTB)	Loss to Follow-Up	Loss To Follow Up	2	70	Negative
New	2021	LIMPOPO	Rifampicin Resistant		Yes	No	Individualized	2021-11-09	Yes	NEGATIVE (2 CONSECUTIVE CULTURE)	No	No	New	New	Pulmonary (PTB)	Cured (C)	Treament Success	20	602	Negative
New	2021	LIMPOPO	Rifampicin Resistant	BACTRIM, Bdq, Cfz, E, High dose INH, Lfx, Lzd, PYRIDOXINE, Z	Yes	Yes	Short Regimen (9-11 Months)		Yes	DIED	Yes	No	PT2	Treatment After Loss to Follow-Up (TAL)	Pulmonary (PTB)	Died (D)	Died	2	65	Positive	Yes
New	2021	LIMPOPO	Rifampicin Resistant		Yes	Yes	Short Regimen (9-11 Months)		Yes	POSITIVE (SMEAR AND/OR CULTURE POSITIVE)	No	No	PT1	Treatment After Loss to Follow-Up (TAL)	Pulmonary (PTB)	Died (D)	Died	10	287	Positive	Yes
New	2021	LIMPOPO	MDR Confirmed		Yes	Yes	Short Regimen (9-11 Months)	2022-02-03	Yes	NEGATIVE (2 CONSECUTIVE CULTURE)	No	No	PT1	Other	Pulmonary (PTB)	Cured (C)	Treament Success	11	342	Negative
New	2021	LIMPOPO	Rifampicin Resistant		No	No	Individualized		No	UNKNOWN	Yes	No	PT1	TF1	Pulmonary (PTB)	Treatment Failure (TF)	Treatment Failure	13	396	Positive	Yes
New	2021	LIMPOPO	Rifampicin Resistant		Yes	Yes	Short Regimen (9-11 Months)		Yes	POSITIVE (SMEAR AND/OR CULTURE POSITIVE)	No	No	PT1	Relapse	Pulmonary (PTB)	Treatment Failure (TF)	Treatment Failure	7	197	Positive	Yes
New	2021	LIMPOPO	Rifampicin Resistant	Bdq, Cfz, E, H, Lfx, Lzd, Z	Yes	Yes	Short Regimen (9-11 Months)		Yes	POSITIVE (SMEAR AND/OR CULTURE POSITIVE)	Yes	No	PT1	TF1	Pulmonary (PTB)	Treatment Failure (TF)	Treatment Failure	14	435	Negative
New	2021	LIMPOPO	Rifampicin Resistant		Yes	No	Individualized		Yes	POSITIVE (SMEAR AND/OR CULTURE POSITIVE)	Yes	No	PT2	TF2	Pulmonary (PTB)	Died (D)	Died	3	83	Positive	Yes
New	2021	LIMPOPO	Rifampicin Resistant	ACICLOVIR, Allergex, Azitromycin, Bdq, Cfz, E, Feso4, Folic, Folic acid, High dose INH, Lfx, Lzd, Panado, paracetamol, PYRIDOXINE, Z	Yes	Yes	Short Regimen (9-11 Months)	2022-02-03	Yes	NEGATIVE (2 CONSECUTIVE CULTURE)	Yes	No	PT1	Relapse	Pulmonary (PTB)	Treatment Completed (TC)	Treament Success	10	307	Positive	Yes
New	2021	LIMPOPO	Rifampicin Resistant		Yes	Yes	Short Regimen (9-11 Months)	2021-06-24	Yes	NEGATIVE (2 CONSECUTIVE CULTURE)	No	No	New	New	Pulmonary (PTB)	Cured (C)	Treament Success	11	308	Positive	Yes
New	2021	LIMPOPO	Rifampicin Resistant		Yes	Yes	Short Regimen (9-11 Months)	2021-08-26	No	NEGATIVE (2 CONSECUTIVE CULTURE)	No	No	PT1	TF1	Pulmonary (PTB)	Cured (C)	Treament Success	10	315	Negative
New	2021	LIMPOPO	Rifampicin Resistant	Cfz, Dlm, E, High dose INH, Lfx, Z	Yes	Yes	Short Regimen (9-11 Months)		Yes	UNKNOWN	No	No	New	New	Pulmonary (PTB)	Treatment Completed (TC)	Treament Success	9	275	Positive	Yes
New	2021	LIMPOPO	Pre-XDR		Yes	No	Individualized		Yes	UNKNOWN	No	No	New	New	Pulmonary (PTB)	Died (D)	Died	11	342	Positive	Yes
New	2021	LIMPOPO	Rifampicin Resistant		Yes	Yes	Short Regimen (9-11 Months)	2021-04-09	No	NEGATIVE (2 CONSECUTIVE CULTURE)	No	No	New	New	Pulmonary (PTB)	Cured (C)	Treament Success	12	351	Positive	Yes
New	2021	LIMPOPO	Rifampicin Resistant	Bdq, Cfz, Dlm, Lfx, Lzd, PYRIDOXINE	Yes	No	Individualized		No	UNKNOWN	No	No	New	New	Pulmonary (PTB)	Died (D)	Died	17	517	Positive	Yes
New	2021	LIMPOPO	Rifampicin Resistant		Yes	Yes	Short Regimen (9-11 Months)	2021-08-26	Yes	NEGATIVE (2 CONSECUTIVE CULTURE)	No	No	New	New	Pulmonary (PTB)	Cured (C)	Treament Success	10	282	Negative
New	2021	LIMPOPO	Rifampicin Resistant	Bdq, Cfz, E, High dose INH, Lfx, Lzd, PYRIDOXINE, Z	Yes	Yes	Short Regimen (9-11 Months)	2021-04-14	Yes	NEGATIVE (2 CONSECUTIVE CULTURE)	No	No	New	New	Pulmonary (PTB)	Loss to Follow-Up	Loss To Follow Up	14	413	Negative
New	2021	LIMPOPO	MDR Confirmed	Bdq, Cfz, E, High dose INH, Lfx, Lzd, Z	Yes	Yes	Short Regimen (9-11 Months)	2021-06-24	Yes	NEGATIVE (2 CONSECUTIVE CULTURE)	No	No	New	New	Pulmonary (PTB)	Cured (C)	Treament Success	10	318	Negative
New	2021	LIMPOPO	Rifampicin Resistant	H	Yes	No	Individualized	2021-04-20	Yes	NEGATIVE (2 CONSECUTIVE CULTURE)	No	No	New	New	Extra Pulmonary (EPTB)	Treatment Completed (TC)	Treament Success	10	305	Negative
New	2021	LIMPOPO	Rifampicin Resistant	Bdq, Cfz, E, High dose INH, Lfx, Lzd, PYRIDOXINE, Z	Yes	Yes	Short Regimen (9-11 Months)	2021-03-03	Yes	NEGATIVE (2 CONSECUTIVE CULTURE)	No	No	New	New	Pulmonary (PTB)	Cured (C)	Treament Success	10	302	Negative
New	2021	LIMPOPO	Rifampicin Resistant	Bdq, Cfz, Dlm, Lfx, Lzd, PYRIDOXIN	Yes	No	Individualized		Yes	UNKNOWN	Yes	No	PT2	TF2	Pulmonary (PTB)	Loss to Follow-Up	Loss To Follow Up	18	545	Negative
New	2021	LIMPOPO	Pre-XDR		Yes	Yes	Short Regimen (9-11 Months)	2022-01-25	Yes	NEGATIVE (2 CONSECUTIVE CULTURE)	No	No	New	New	Pulmonary (PTB)	Cured (C)	Treament Success	10	298	Negative
New	2021	LIMPOPO	Rifampicin Resistant		Yes	Yes	Short Regimen (9-11 Months)	2021-09-28	Yes	NEGATIVE (2 CONSECUTIVE CULTURE)	No	No	New	New	Pulmonary (PTB)	Cured (C)	Treament Success	10	296	Positive	Yes
New	2021	LIMPOPO	Rifampicin Resistant	Bdq, Cfz, E, H, Lfx, Lzd, Z	Yes	Yes	Short Regimen (9-11 Months)	2021-07-01	Yes	NEGATIVE (2 CONSECUTIVE CULTURE)	No	No	New	New	Pulmonary (PTB)	Loss to Follow-Up	Loss To Follow Up	11	334	Positive	Yes
New	2021	LIMPOPO	XDR-TB Confirmed		Yes	No	Individualized	2021-05-27	Yes	NEGATIVE (2 CONSECUTIVE CULTURE)	No	No	New	New	Pulmonary (PTB)	Treatment Completed (TC)	Treament Success	10	301	Negative
New	2021	LIMPOPO	Rifampicin Resistant		Yes	No	Individualized	2022-01-26	Yes	NEGATIVE (2 CONSECUTIVE CULTURE)	No	No	New	New	Pulmonary TB (PTB) + Extra Pulmonary TB (EPTB)	Treatment Completed (TC)	Treament Success	23	714	Negative
New	2021	LIMPOPO	Rifampicin Resistant		Yes	No	Individualized		Yes	UNKNOWN	Yes	No	PT2	TF2	Pulmonary (PTB)	Died (D)	Died	6	203	Negative
New	2021	LIMPOPO	Rifampicin Resistant	Bdq, Cfz, E, Lfx, PYRIDOXIN, Z	Yes	Yes	Short Regimen (9-11 Months)		Yes	POSITIVE (SMEAR AND/OR CULTURE POSITIVE)	No	No	New	New	Pulmonary (PTB)	Treatment Failure (TF)	Treatment Failure	12	360	Negative
New	2021	LIMPOPO	Rifampicin Resistant		No	Yes	Short Regimen (9-11 Months)	2022-02-11	Yes	NEGATIVE (2 CONSECUTIVE CULTURE)	No	No	PT1	TF1	Pulmonary (PTB)	Treatment Completed (TC)	Treament Success	12	376	Negative
New	2021	LIMPOPO	Rifampicin Resistant	Bdq, Cfz, E, Lfx, pyrodoxine, Z	Yes	Yes	Short Regimen (9-11 Months)	2021-06-09	Yes	NEGATIVE (2 CONSECUTIVE CULTURE)	No	No	New	New	Pulmonary (PTB)	Cured (C)	Treament Success	9	278	Positive	No
New	2021	LIMPOPO	Rifampicin Resistant	Bdq, Cfz, E, High dose INH, Lfx, Lzd, PYRIDOXINE, Z	Yes	Yes	Short Regimen (9-11 Months)	2021-07-23	Yes	NEGATIVE (2 CONSECUTIVE CULTURE)	No	No	New	New	Pulmonary (PTB)	Cured (C)	Treament Success	10	281	Negative
New	2021	LIMPOPO	Rifampicin Resistant		Yes	Yes	Short Regimen (9-11 Months)	2021-08-13	Yes	NEGATIVE (2 CONSECUTIVE CULTURE)	No	No	New	New	Pulmonary (PTB)	Cured (C)	Treament Success	8	256	Negative
New	2021	LIMPOPO	Rifampicin Resistant		Yes	Yes	Short Regimen (9-11 Months)	2021-04-16	No	NEGATIVE (2 CONSECUTIVE CULTURE)	No	No	New	New	Pulmonary (PTB)	Cured (C)	Treament Success	11	326	Negative
New	2021	LIMPOPO	Rifampicin Resistant	E, High dose INH, Z	Yes	Yes	Short Regimen (9-11 Months)	2021-11-16	No	NEGATIVE (2 CONSECUTIVE CULTURE)	No	No	New	New	Pulmonary (PTB)	Cured (C)	Treament Success	10	293	Negative
New	2021	LIMPOPO	MDR Confirmed		Yes	Yes	Short Regimen (9-11 Months)		Yes	POSITIVE (SMEAR AND/OR CULTURE POSITIVE)	No	No	New	New	Pulmonary (PTB)	Treatment Failure (TF)	Treatment Failure	9	280	Negative
New	2021	LIMPOPO	Rifampicin Resistant	Bdq, Cfz, E, High dose INH, Lfx, Lzd, PYRIDOXINE, Z	Yes	Yes	Short Regimen (9-11 Months)		Yes	DIED	No	No	New	New	Pulmonary (PTB)	Died (D)	Died	1	29	Positive
New	2021	LIMPOPO	Rifampicin Resistant		Yes	Yes	Short Regimen (9-11 Months)	2021-02-25	Yes	NEGATIVE (2 CONSECUTIVE CULTURE)	No	No	New	New	Pulmonary (PTB)	Cured (C)	Treament Success	12	342	Negative
New	2021	LIMPOPO	Pre-XDR		Yes	No	Individualized	2022-01-25	Yes	NEGATIVE (2 CONSECUTIVE CULTURE)	No	No	New	New	Pulmonary (PTB)	Died (D)	Died	9	260	Positive	Yes
New	2021	LIMPOPO	Rifampicin Resistant	Cfz, E, High dose INH, Lfx, Lzd, PAS, PYRIDOXINE, Z	No	Yes	Short Regimen (9-11 Months)		No	UNKNOWN	No	No	New	New	Pulmonary (PTB)	Treatment Completed (TC)	Treament Success	6	180	Negative
New	2022	LIMPOPO	Rifampicin Resistant		Yes	Yes	Short Regimen (9-11 Months)		No	DIED	No	No	New	New	Pulmonary (PTB)	Died (D)	Died	1	13	Negative
New	2022	LIMPOPO	Rifampicin Resistant		Yes	Yes	Short Regimen (9-11 Months)		No	DIED	No	No	New	New	Pulmonary (PTB)	Died (D)	Died	1	7	Negative
New	2022	LIMPOPO	Rifampicin Resistant	Bdq, Cfz, E, ethionimide, FeSO4, folate, H, High dose INH, Lfx, MAXALON, panado, pyridoxine, Z	Yes	Yes	Short Regimen (9-11 Months)	2022-08-04	No	NEGATIVE (2 CONSECUTIVE CULTURE)	No	No	New	New	Pulmonary (PTB)	Cured (C)	Treament Success	10	300	Positive	Yes
New	2022	LIMPOPO	Pre-XDR	Cfz, Dlm	Yes	No	Individualized	2022-12-12	Yes	NEGATIVE (2 CONSECUTIVE CULTURE)	No	No	New	New	Pulmonary (PTB)	Cured (C)	Treament Success	20	607	Negative
Transfer In	2022	LIMPOPO	Pre-XDR	Cfz, Dlm	Yes	No	Individualized	2022-12-12	Yes	NEGATIVE (2 CONSECUTIVE CULTURE)	No	No	New	New	Pulmonary (PTB)	Cured (C)	Treament Success	20	607	Negative
New	2022	LIMPOPO	Rifampicin Resistant	Bdq, Cfz, E, H, Lfx, Lzd, PYNDOXIN, Z	Yes	Yes	Short Regimen (9-11 Months)		Yes	DIED	No	No	New	New	Pulmonary (PTB)	Died (D)	Died	2	63	Positive	Yes
New	2022	LIMPOPO	Pre-XDR		Yes	No	Individualized	2022-08-29	Yes	NEGATIVE (2 CONSECUTIVE CULTURE)	Yes	No	PT2	Relapse	Pulmonary (PTB)	Cured (C)	Treament Success	19	564	Positive	Yes
New	2022	LIMPOPO	MDR Confirmed		No	Yes	Short Regimen (9-11 Months)		Yes	DIED	No	No	New	New	Pulmonary (PTB)	Died (D)	Died	1	47	Negative
New	2022	LIMPOPO	Rifampicin Resistant		Yes	Yes	Short Regimen (9-11 Months)	2023-01-16	No	NEGATIVE (2 CONSECUTIVE CULTURE)	No	No	New	New	Pulmonary (PTB)	Cured (C)	Treament Success	10	287	Negative
New	2022	LIMPOPO	Rifampicin Resistant		Yes	Yes	Short Regimen (9-11 Months)	2022-06-27	No	NEGATIVE (2 CONSECUTIVE CULTURE)	No	No	New	New	Pulmonary (PTB)	Cured (C)	Treament Success	11	313	Negative
Moved In	2022	LIMPOPO	Rifampicin Resistant		Yes	Yes	Short Regimen (9-11 Months)	2022-06-27	No	NEGATIVE (2 CONSECUTIVE CULTURE)	No	No	New	New	Pulmonary (PTB)	Cured (C)	Treament Success	11	313	Negative
New	2022	LIMPOPO	Rifampicin Resistant		Yes	Yes	Short Regimen (9-11 Months)	2022-11-21	No	NEGATIVE (2 CONSECUTIVE CULTURE)	No	No	New	New	Pulmonary (PTB)	Cured (C)	Treament Success	10	308	Positive	Yes
New	2022	LIMPOPO	Rifampicin Resistant		Yes	Yes	Short Regimen (9-11 Months)		Yes	DIED	No	No	New	New	Pulmonary (PTB)	Died (D)	Died	0	23	Negative
New	2022	LIMPOPO	MDR Confirmed		Yes	Yes	Short Regimen (9-11 Months)	2022-07-21	Yes	NEGATIVE (2 CONSECUTIVE CULTURE)	No	No	New	New	Pulmonary (PTB)	Cured (C)	Treament Success	9	275	Negative
New	2022	LIMPOPO	Rifampicin Resistant		Yes	Yes	Short Regimen (9-11 Months)	2022-10-14	Yes	NEGATIVE (2 CONSECUTIVE CULTURE)	No	No	New	New	Pulmonary (PTB)	Treatment Completed (TC)	Treament Success	12	378	Positive	Yes
New	2022	LIMPOPO	Rifampicin Resistant		Yes	Yes	Short Regimen (9-11 Months)	2022-03-02	Yes	NEGATIVE (2 CONSECUTIVE CULTURE)	No	No	New	New	Pulmonary (PTB)	Cured (C)	Treament Success	10	301	Negative
New	2022	LIMPOPO	Rifampicin Resistant		Yes	Yes	Short Regimen (9-11 Months)		No	UNKNOWN	No	No	New	New	Pulmonary (PTB)	Treatment Completed (TC)	Treament Success	11	337	Positive	Yes
New	2022	LIMPOPO	Rifampicin Resistant		Yes	Yes	Short Regimen (9-11 Months)		No	POSITIVE (SMEAR AND/OR CULTURE POSITIVE)	Yes	No	PT2	Relapse	Pulmonary (PTB)	Died (D)	Died	4	133	Negative
New	2022	LIMPOPO	Rifampicin Resistant	Bdq, Cfz, E, High dose INH, Lfx, Lzd, Z	Yes	Yes	Short Regimen (9-11 Months)		No	UNKNOWN	No	No	New	New	Extra Pulmonary (EPTB)	Treatment Completed (TC)	Treament Success	12	364	Positive	Yes
New	2022	LIMPOPO	Rifampicin Resistant	Bdq, Cfz, E, High dose INH, Lfx, Z	Yes	Yes	Short Regimen (9-11 Months)	2022-09-14	No	NEGATIVE (2 CONSECUTIVE CULTURE)	No	No	New	New	Pulmonary (PTB)	Cured (C)	Treament Success	9	260	Negative
New	2022	LIMPOPO	Rifampicin Resistant		Yes	Yes	Short Regimen (9-11 Months)	2022-09-19	No	NEGATIVE (2 CONSECUTIVE CULTURE)	No	No	New	New	Pulmonary (PTB)	Cured (C)	Treament Success	9	254	Positive	Yes
New	2022	LIMPOPO	Rifampicin Resistant		Yes	Yes	Short Regimen (9-11 Months)		Yes	DIED	No	No	New	New	Pulmonary (PTB)	Died (D)	Died	1	45	Positive	Yes
New	2022	LIMPOPO	Rifampicin Resistant	Bdq, E, Eto, High dose INH, Lzd, Z	Yes	Yes	Short Regimen (9-11 Months)	2022-08-18	No	NEGATIVE (2 CONSECUTIVE CULTURE)	No	No	New	New	Pulmonary (PTB)	Cured (C)	Treament Success	13	399	Positive	Yes
New	2022	LIMPOPO	Rifampicin Resistant		Yes	Yes	Short Regimen (9-11 Months)		Yes	DIED	No	No	Unknown	New	Pulmonary (PTB)	Died (D)	Died	1	37	Positive	Yes
New	2022	LIMPOPO	MDR Confirmed		Yes	Yes	Short Regimen (9-11 Months)	2022-07-07	Yes	NEGATIVE (2 CONSECUTIVE CULTURE)	No	No	New	New	Pulmonary (PTB)	Cured (C)	Treament Success	12	370	Negative
New	2022	LIMPOPO	Rifampicin Resistant		Yes	Yes	Short Regimen (9-11 Months)	2023-02-24	No	NEGATIVE (2 CONSECUTIVE CULTURE)	No	No	PT1	Relapse	Pulmonary (PTB)	Treatment Completed (TC)	Treament Success	9	273	Negative
New	2022	LIMPOPO	Rifampicin Resistant		Yes	Yes	Short Regimen (9-11 Months)	2022-11-17	Yes	NEGATIVE (2 CONSECUTIVE CULTURE)	No	No	PT1	Relapse	Pulmonary (PTB)	Cured (C)	Treament Success	10	315	Positive	Yes
New	2022	LIMPOPO	Rifampicin Resistant		Yes	Yes	Short Regimen (9-11 Months)		Yes	DIED	No	No	New	New	Extra Pulmonary (EPTB)	Died (D)	Died	3	81	Positive	Yes
New	2022	LIMPOPO	Rifampicin Resistant		Yes	No	Individualized		Yes	DIED	No	No	Unknown	New	Pulmonary (PTB)	Died (D)	Died	2	48	Positive	Yes
New	2022	LIMPOPO	Rifampicin Resistant		Yes	No	Individualized		Yes	DIED	No	No	New	New	Extra Pulmonary (EPTB)	Died (D)	Died	1	17	Positive	Yes
New	2022	LIMPOPO	MDR Confirmed		Yes	No	Individualized	2023-01-30	Yes	NEGATIVE (2 CONSECUTIVE CULTURE)	Yes	No	PT2	TF2	Pulmonary (PTB)	Cured (C)	Treament Success	20	610	Positive	Yes
New	2022	LIMPOPO	MDR Confirmed		Yes	Yes	Short Regimen (9-11 Months)		Yes	DIED	No	No	PT1	TF1	Pulmonary (PTB)	Died (D)	Died	1	32	Positive	Yes
New	2022	LIMPOPO	Rifampicin Resistant		Yes	Yes	Short Regimen (9-11 Months)	2023-02-16	No	NEGATIVE (2 CONSECUTIVE CULTURE)	No	No	PT1	TF1	Pulmonary (PTB)	Treatment Completed (TC)	Treament Success	8	247	Negative
New	2022	LIMPOPO	Rifampicin Resistant		Yes	Yes	Short Regimen (9-11 Months)	2022-05-17	No	NEGATIVE (2 CONSECUTIVE CULTURE)	No	No	New	New	Extra Pulmonary (EPTB)	Cured (C)	Treament Success	10	306	Positive	Yes
New	2022	LIMPOPO	MDR Confirmed		Yes	Yes	Short Regimen (9-11 Months)	2022-10-06	Yes	NEGATIVE (2 CONSECUTIVE CULTURE)	No	No	New	New	Pulmonary (PTB)	Cured (C)	Treament Success	9	279	Positive	Yes
New	2022	LIMPOPO	Rifampicin Resistant	Bdq, Cfz, Lfx, Lzd, Pyridoxine	Yes	No	Individualized	2022-03-28	Yes	NEGATIVE (2 CONSECUTIVE CULTURE)	Yes	No	PT2	Other	Pulmonary (PTB)	Loss to Follow-Up	Loss To Follow Up	5	131	Positive	Yes
New	2022	LIMPOPO	Pre-XDR		Yes	No	Individualized	2022-05-13	No	NEGATIVE (2 CONSECUTIVE CULTURE)	Yes	No	PT2	TF2	Pulmonary (PTB)	Cured (C)	Treament Success	18	538	Positive	Yes
New	2022	LIMPOPO	Rifampicin Resistant		Yes	Yes	Short Regimen (9-11 Months)	2022-03-16	Yes	NEGATIVE (2 CONSECUTIVE CULTURE)	No	No	PT1	Relapse	Pulmonary (PTB)	Cured (C)	Treament Success	9	272	Positive	Yes
New	2022	LIMPOPO	MDR Confirmed		Yes	Yes	Short Regimen (9-11 Months)	2022-01-19	Yes	NEGATIVE (2 CONSECUTIVE CULTURE)	No	No	PT1	Relapse	Pulmonary (PTB)	Cured (C)	Treament Success	9	293	Negative
Transfer In	2022	LIMPOPO	Rifampicin Resistant	Bdq, Lfx, Lzd, Pa	Yes	Yes	Short Regimen (6 Months)		No	UNKNOWN	No	No	PT2	Treatment After Loss to Follow-Up (TAL)	Pulmonary (PTB)	Treatment Failure (TF)	Treatment Failure	24	730	Negative
New	2022	LIMPOPO	Rifampicin Resistant	Bdq, Lfx, Lzd, Pa	Yes	Yes	Short Regimen (6 Months)		No	TRANSFERRED OUT	No	No	PT2	Treatment After Loss to Follow-Up (TAL)	Pulmonary (PTB)	Treatment Failure (TF)	Treatment Failure	24	730	Negative
New	2022	LIMPOPO	Rifampicin Resistant	Bdq, Cfz, E, feso4, folate, H, Lfx, Lzd, Panado, PYRIDOXINE, pyrodoxine, Z	Yes	Yes	Short Regimen (9-11 Months)	2022-07-06	Yes	NEGATIVE (2 CONSECUTIVE CULTURE)	No	No	New	New	Pulmonary (PTB)	Treatment Completed (TC)	Treament Success	10	308	Negative
New	2022	LIMPOPO	Rifampicin Resistant		Yes	No	Individualized	2022-09-07	Yes	NEGATIVE (2 CONSECUTIVE CULTURE)	No	No	Unknown	New	Pulmonary (PTB)	Cured (C)	Treament Success	15	462	Negative
New	2022	LIMPOPO	Rifampicin Resistant		Yes	Yes	Short Regimen (9-11 Months)	2022-10-26	Yes	NEGATIVE (2 CONSECUTIVE CULTURE)	No	No	New	New	Pulmonary (PTB)	Treatment Completed (TC)	Treament Success	9	280	Negative
New	2022	LIMPOPO	Rifampicin Resistant		Yes	No	Individualized	2022-02-17	Yes	NEGATIVE (2 CONSECUTIVE CULTURE)	Yes	No	PT2	Relapse	Pulmonary (PTB)	Cured (C)	Treament Success	18	556	Positive	Yes
New	2022	LIMPOPO	Rifampicin Resistant		Yes	Yes	Short Regimen (9-11 Months)	2022-08-17	No	NEGATIVE (2 CONSECUTIVE CULTURE)	No	No	New	New	Pulmonary (PTB)	Treatment Completed (TC)	Treament Success	10	300	Positive	Yes
Transfer In	2022	LIMPOPO	Pre-XDR	Bdq, Cfz, Dlm, Lzd, PAS	Yes	No	Individualized	2023-03-07	No	NEGATIVE (2 CONSECUTIVE CULTURE)	Yes	No	PT2	Relapse	Pulmonary (PTB)	Cured (C)	Treament Success	19	566	Negative
New	2022	LIMPOPO	Pre-XDR	Bdq, Cfz, Dlm, Lzd, PAS	Yes	No	Individualized	2023-03-07	No	NEGATIVE (2 CONSECUTIVE CULTURE)	Yes	No	PT2	Relapse	Pulmonary (PTB)	Cured (C)	Treament Success	19	566	Negative
New	2022	LIMPOPO	Rifampicin Resistant	Bdq, Cfz, E, Eto, H, High dose INH, Lfx, pyridoxine, Z	Yes	Yes	Short Regimen (9-11 Months)	2022-06-10	No	NEGATIVE (2 CONSECUTIVE CULTURE)	No	No	New	New	Pulmonary (PTB)	Cured (C)	Treament Success	14	419	Negative
New	2022	LIMPOPO	Rifampicin Resistant		Yes	No	Individualized	2022-06-07	No	NEGATIVE (2 CONSECUTIVE CULTURE)	No	No	New	New	Pulmonary TB (PTB) + Extra Pulmonary TB (EPTB)	Died (D)	Died	13	402	Positive	Yes
New	2022	LIMPOPO	MDR Confirmed	Cfz, E, Lfx, PYRIDOXCINE, Z	Yes	Yes	Short Regimen (9-11 Months)	2023-01-06	Yes	NEGATIVE (2 CONSECUTIVE CULTURE)	No	No	New	New	Pulmonary (PTB)	Cured (C)	Treament Success	11	327	Positive	Yes
New	2022	LIMPOPO	MDR Confirmed		Yes	No	Individualized	2022-10-11	Yes	NEGATIVE (2 CONSECUTIVE CULTURE)	No	No	PT1	Other	Pulmonary (PTB)	Cured (C)	Treament Success	14	413	Positive	Yes
New	2022	LIMPOPO	MDR Confirmed		Yes	No	Individualized	2022-04-11	Yes	NEGATIVE (2 CONSECUTIVE CULTURE)	Yes	No	PT2	Relapse	Pulmonary (PTB)	Died (D)	Died	5	175	Positive	Yes
New	2022	LIMPOPO	Rifampicin Resistant		Yes	Yes	Short Regimen (9-11 Months)	2023-02-09	Yes	NEGATIVE (2 CONSECUTIVE CULTURE)	No	No	New	New	Pulmonary (PTB)	Cured (C)	Treament Success	11	338	Positive	Yes
New	2022	LIMPOPO	Rifampicin Resistant	Cfz, Lfx, Lzd, PYRIDOXINE, Trd	Yes	No	Individualized	2022-08-23	Yes	NEGATIVE (2 CONSECUTIVE CULTURE)	No	No	New	New	Pulmonary (PTB)	Cured (C)	Treament Success	18	578	Positive	Yes
New	2022	LIMPOPO	Rifampicin Resistant		Yes	Yes	Short Regimen (9-11 Months)		No	POSITIVE (SMEAR AND/OR CULTURE POSITIVE)	No	No	New	New	Pulmonary (PTB)	Treatment Completed (TC)	Treament Success	7	227	Negative
New	2022	LIMPOPO	Rifampicin Resistant		Yes	Yes	Short Regimen (9-11 Months)	2022-07-05	Yes	NEGATIVE (2 CONSECUTIVE CULTURE)	No	No	New	New	Pulmonary (PTB)	Cured (C)	Treament Success	9	273	Positive	Yes
New	2022	LIMPOPO	Rifampicin Resistant		No	Yes	Short Regimen (9-11 Months)		No	UNKNOWN	No	No	New	New	Pulmonary (PTB)	Treatment Completed (TC)	Treament Success	19	588	Positive	Yes
New	2022	LIMPOPO	Rifampicin Resistant		Yes	Yes	Short Regimen (9-11 Months)		Yes	UNKNOWN	No	No	PT1	Relapse	Pulmonary (PTB)	Treatment Completed (TC)	Treament Success	19	588	Positive	Yes
New	2022	LIMPOPO	Rifampicin Resistant		Yes	Yes	Short Regimen (9-11 Months)	2022-05-27	No	NEGATIVE (2 CONSECUTIVE CULTURE)	No	No	New	New	Pulmonary (PTB)	Died (D)	Died	9	282	Negative
New	2022	LIMPOPO	Pre-XDR		No	No	Individualized		No	LOSS TO FOLLOW-UP	Yes	No	PT2	Treatment After Loss to Follow-Up (TAL)	Pulmonary (PTB)	Loss to Follow-Up	Loss To Follow Up	3	79	Positive	Yes
New	2022	LIMPOPO	MDR Confirmed		Yes	Yes	Short Regimen (9-11 Months)	2023-07-20	Yes	NEGATIVE (2 CONSECUTIVE CULTURE)	No	No	New	New	Pulmonary (PTB)	Cured (C)	Treament Success	16	481	Negative
New	2022	LIMPOPO	Rifampicin Resistant	Bdq, Cfz, E, Eto, High dose INH, Lfx, Lzd, Z	Yes	Yes	Short Regimen (9-11 Months)	2022-11-22	Yes	NEGATIVE (2 CONSECUTIVE CULTURE)	No	No	PT1	TF1	Pulmonary (PTB)	Cured (C)	Treament Success	13	400	Positive	Yes
New	2022	LIMPOPO	Rifampicin Resistant	Bdq, Cfz, E, Eto, H, Lfx, Lzd, Z	Yes	Yes	Short Regimen (9-11 Months)	2022-08-01	Yes	NEGATIVE (2 CONSECUTIVE CULTURE)	No	No	PT1	Treatment After Loss to Follow-Up (TAL)	Pulmonary (PTB)	Cured (C)	Treament Success	13	409	Negative
New	2022	LIMPOPO	Rifampicin Resistant		Yes	Yes	Short Regimen (9-11 Months)	2022-09-16	Yes	NEGATIVE (2 CONSECUTIVE CULTURE)	No	No	New	New	Pulmonary (PTB)	Treatment Completed (TC)	Treament Success	8	244	Positive	Yes
New	2022	LIMPOPO	Rifampicin Resistant		Yes	Yes	Short Regimen (9-11 Months)	2022-12-06	No	NEGATIVE (2 CONSECUTIVE CULTURE)	No	No	New	New	Pulmonary (PTB)	Cured (C)	Treament Success	9	273	Positive	Yes
New	2022	LIMPOPO	Rifampicin Resistant	Bdq, Cfz, E, Eto, High dose INH, Lzd, Z	Yes	No	Individualized	2022-11-10	Yes	NEGATIVE (2 CONSECUTIVE CULTURE)	Yes	No	PT1	Treatment After Loss to Follow-Up (TAL)	Pulmonary (PTB)	Cured (C)	Treament Success	15	458	Positive	Yes
New	2022	LIMPOPO	Rifampicin Resistant		Yes	Yes	Short Regimen (9-11 Months)		Yes	DIED	No	No	New	New	Pulmonary (PTB)	Died (D)	Died	1	43	Positive	Yes
New	2022	LIMPOPO	Pre-XDR		Yes	No	Individualized	2022-08-10	No	NEGATIVE (2 CONSECUTIVE CULTURE)	Yes	No	PT2	TF2	Pulmonary (PTB)	Died (D)	Died	7	213	Positive	Yes
New	2022	LIMPOPO	MDR Confirmed		Yes	No	Individualized	2023-04-05	No	NEGATIVE (2 CONSECUTIVE CULTURE)	Yes	No	PT2	Relapse	Pulmonary (PTB)	Treatment Completed (TC)	Treament Success	18	550	Positive	Yes
New	2022	LIMPOPO	MDR Confirmed		Yes	No	Individualized		Yes	DIED	Yes	No	PT2	TF2	Pulmonary (PTB)	Died (D)	Died	1	10	Positive	Yes
Transfer In	2022	LIMPOPO	MDR Confirmed	Cfz, Lfx, Lzd, PAS	No	No	Individualized	2020-06-22	Yes	NEGATIVE (2 CONSECUTIVE CULTURE)	Yes	No	PT2	Relapse	Pulmonary (PTB)	Died (D)	Died	27	832	Positive
New	2022	LIMPOPO	Rifampicin Resistant	Bdq, Cfz, E, Eto, High dose INH, Lfx, Lzd, Z	Yes	Yes	Short Regimen (9-11 Months)		No	POSITIVE (SMEAR AND/OR CULTURE POSITIVE)	No	No	New	New	Pulmonary (PTB)	Treatment Failure (TF)	Treatment Failure	12	347	Positive	Yes
Transfer In	2022	LIMPOPO	Rifampicin Resistant	Bdq, Cfz, E, High dose INH, Lfx, Lzd, Z	Yes	Yes	Short Regimen (9-11 Months)	2022-07-13	Yes	NEGATIVE (2 CONSECUTIVE CULTURE)	No	No	New	New	Pulmonary (PTB)	Cured (C)	Treament Success	10	296	Positive	Yes
New	2022	LIMPOPO	Rifampicin Resistant		Yes	Yes	Short Regimen (9-11 Months)		Yes	UNKNOWN	No	No	New	New	Pulmonary (PTB)	Cured (C)	Treament Success	9	269	Positive	Yes
New	2022	LIMPOPO	Rifampicin Resistant	Bdq, Cfz, E, High dose INH, Lfx, Lzd, PYRIDOXINE, Z	Yes	Yes	Short Regimen (9-11 Months)	2022-06-22	No	NEGATIVE (2 CONSECUTIVE CULTURE)	No	No	New	New	Pulmonary (PTB)	Treatment Completed (TC)	Treament Success	13	386	Positive	Yes
New	2022	LIMPOPO	Rifampicin Resistant		Yes	Yes	Short Regimen (9-11 Months)	2022-08-30	No	NEGATIVE (2 CONSECUTIVE CULTURE)	No	No	New	New	Pulmonary (PTB)	Cured (C)	Treament Success	9	280	Negative
New	2022	LIMPOPO	Rifampicin Resistant		Yes	Yes	Short Regimen (9-11 Months)		No	DIED	No	No	New	New	Pulmonary (PTB)	Died (D)	Died	2	73	Positive	Yes
Transfer In	2022	LIMPOPO	MDR Confirmed		Yes	Yes	Short Regimen (9-11 Months)		No	UNKNOWN	No	No	PT1	Relapse	Pulmonary (PTB)	Treatment Failure (TF)	Treatment Failure	12	371	Positive	Yes
New	2022	LIMPOPO	Rifampicin Resistant		Yes	Yes	Short Regimen (9-11 Months)	2022-10-02	Yes	NEGATIVE (2 CONSECUTIVE CULTURE)	No	No	PT1	Treatment After Loss to Follow-Up (TAL)	Pulmonary (PTB)	Cured (C)	Treament Success	10	315	Positive	Yes
New	2022	LIMPOPO	Rifampicin Resistant		Yes	Yes	Short Regimen (9-11 Months)	2022-03-23	Yes	NEGATIVE (2 CONSECUTIVE CULTURE)	No	No	New	New	Pulmonary (PTB)	Cured (C)	Treament Success	9	274	Negative
New	2022	LIMPOPO	Rifampicin Resistant		Yes	Yes	Short Regimen (9-11 Months)		No	LOSS TO FOLLOW-UP	No	No	New	New	Pulmonary (PTB)	Loss to Follow-Up	Loss To Follow Up	5	142	Positive	Yes
New	2022	LIMPOPO	Rifampicin Resistant	Bdq, Cfz, E, Eto, H, Lfx, Z	Yes	Yes	Short Regimen (9-11 Months)		Yes	DIED	No	No	New	New	Pulmonary (PTB)	Died (D)	Died	1	28	Positive	Yes
New	2022	LIMPOPO	Pre-XDR		Yes	No	Individualized	2022-11-25	Yes	NEGATIVE (2 CONSECUTIVE CULTURE)	No	No	New	New	Pulmonary (PTB)	Cured (C)	Treament Success	16	502	Positive	Yes
New	2022	LIMPOPO	Pre-XDR		Yes	No	Individualized	2022-04-05	No	NEGATIVE (2 CONSECUTIVE CULTURE)	No	No	New	New	Pulmonary (PTB)	Cured (C)	Treament Success	18	531	Positive	Yes
New	2022	LIMPOPO	MDR Confirmed		No	Yes	Short Regimen (9-11 Months)		No	LOSS TO FOLLOW-UP	No	No	New	New	Pulmonary (PTB)	Loss to Follow-Up	Loss To Follow Up	1	33	Positive	Yes
New	2022	LIMPOPO	Rifampicin Resistant	Bdq, Cfz, E, High dose INH, Lfx, Lzd, PYRIDOXINE , Z	Yes	Yes	Short Regimen (9-11 Months)		Yes	UNKNOWN	No	No	PT1	TF1	Pulmonary (PTB)	Treatment Failure (TF)	Treatment Failure	7	216	Positive	Yes
New	2022	LIMPOPO	Rifampicin Resistant		Yes	Yes	Short Regimen (9-11 Months)		Yes	UNKNOWN	No	No	New	New	Pulmonary (PTB)	Treatment Completed (TC)	Treament Success	9	260	Positive	Yes
New	2022	LIMPOPO	Rifampicin Resistant	Bdq, Cfz, E, High dose INH, Lfx, Lzd, Z	Yes	Yes	Short Regimen (9-11 Months)		No	LOSS TO FOLLOW-UP	No	No	New	New	Pulmonary (PTB)	Loss to Follow-Up	Loss To Follow Up	1	15	Positive	Yes
New	2022	LIMPOPO	Rifampicin Resistant		Yes	Yes	Short Regimen (9-11 Months)		No	UNKNOWN	Yes	No	PT2	Treatment After Loss to Follow-Up (TAL)	Pulmonary (PTB)	Died (D)	Died	10	289	Positive	Yes
New	2022	LIMPOPO	Rifampicin Resistant		Yes	Yes	Short Regimen (9-11 Months)		No	DIED	No	No	New	New	Pulmonary (PTB)	Died (D)	Died	3	72	Positive	Yes
Transfer In	2022	LIMPOPO	Rifampicin Resistant		Yes	Yes	Short Regimen (9-11 Months)		Yes	DIED	No	No	New	New	Pulmonary (PTB)	Died (D)	Died	3	89	Negative
New	2022	LIMPOPO	MDR Confirmed	Bdq, Cfz, E, High dose INH, Lfx, Lzd, PYRIDOXINE, Z	Yes	Yes	Short Regimen (9-11 Months)		Yes	TRANSFERRED OUT	No	No	New	New	Pulmonary (PTB)	Another Country	Transfer Out	41	1227	Positive
New	2022	LIMPOPO	Rifampicin Resistant		Yes	Yes	Short Regimen (9-11 Months)	2022-04-04	Yes	NEGATIVE (2 CONSECUTIVE CULTURE)	No	No	PT1	TF1	Pulmonary (PTB)	Treatment Completed (TC)	Treament Success	10	314	Positive	Yes
New	2022	LIMPOPO	Rifampicin Resistant		Yes	Yes	Short Regimen (9-11 Months)	2022-10-25	Yes	NEGATIVE (2 CONSECUTIVE CULTURE)	No	No	New	New	Pulmonary (PTB)	Cured (C)	Treament Success	9	282	Negative
New	2022	LIMPOPO	Rifampicin Resistant		Yes	Yes	Short Regimen (9-11 Months)	2022-12-15	Yes	NEGATIVE (2 CONSECUTIVE CULTURE)	No	No	PT1	Relapse	Pulmonary (PTB)	Cured (C)	Treament Success	9	275	Positive	Yes
New	2022	LIMPOPO	Rifampicin Resistant	Bdq, Cfz, E, High dose INH, Lfx, Lzd, Z	Yes	Yes	Short Regimen (9-11 Months)	2022-12-06	Yes	NEGATIVE (2 CONSECUTIVE CULTURE)	No	No	New	New	Pulmonary (PTB)	Treatment Completed (TC)	Treament Success	15	485	Positive	Yes
New	2022	LIMPOPO	Rifampicin Resistant		Yes	Yes	Short Regimen (9-11 Months)	2022-10-28	No	NEGATIVE (2 CONSECUTIVE CULTURE)	No	No	New	New	Extra Pulmonary (EPTB)	Cured (C)	Treament Success	12	349	Positive	Yes
New	2022	LIMPOPO	Rifampicin Resistant	bactrim, Bdq, Cfz, E, FESO4, fluconazole, Folate, High dose INH, Lfx, Lzd, Z	Yes	Yes	Short Regimen (9-11 Months)		No	DIED	No	No	New	New	Pulmonary (PTB)	Died (D)	Died	1	31	Positive	Yes
New	2022	LIMPOPO	Rifampicin Resistant		Yes	Yes	Short Regimen (9-11 Months)		No	POSITIVE (SMEAR AND/OR CULTURE POSITIVE)	No	No	New	New	Pulmonary (PTB)	Died (D)	Died	4	133	Positive	Yes
New	2022	LIMPOPO	MDR Confirmed		Yes	No	Individualized	2022-12-20	Yes	NEGATIVE (2 CONSECUTIVE CULTURE)	No	No	New	New	Pulmonary (PTB)	Treatment Completed (TC)	Treament Success	16	483	Positive	Yes
New	2022	LIMPOPO	Rifampicin Resistant	Bdq, Cfz, High dose INH, Lfx, Lzd, PYRODOXINE, Z	Yes	Yes	Short Regimen (9-11 Months)		Yes	UNKNOWN	No	No	New	New	Pulmonary (PTB)	Treatment Completed (TC)	Treament Success	19	565	Positive	Yes
New	2022	LIMPOPO	Rifampicin Resistant		Yes	Yes	Short Regimen (9-11 Months)	2023-02-03	No	NEGATIVE (2 CONSECUTIVE CULTURE)	No	No	PT1	Relapse	Pulmonary (PTB)	Cured (C)	Treament Success	10	287	Positive	Yes
New	2022	LIMPOPO	Rifampicin Resistant		Yes	Yes	Short Regimen (9-11 Months)	2023-03-07	No	NEGATIVE (2 CONSECUTIVE CULTURE)	No	No	New	New	Pulmonary (PTB)	Loss to Follow-Up	Loss To Follow Up	5	168	Positive	Yes
New	2022	LIMPOPO	Rifampicin Resistant	Bdq, Cfz, E, Eto, H, Lfx, Z	Yes	Yes	Short Regimen (9-11 Months)		Yes	DIED	No	No	New	New	Pulmonary (PTB)	Died (D)	Died	2	57	Positive
New	2022	LIMPOPO	Rifampicin Resistant	Bdq, Cfz, E, High dose INH, Lfx, Lzd, PYRIDOXINE, Z	Yes	Yes	Short Regimen (9-11 Months)	2022-08-04	No	NEGATIVE (2 CONSECUTIVE CULTURE)	No	No	New	New	Pulmonary (PTB)	Died (D)	Died	7	215	Positive	Yes
New	2022	LIMPOPO	MDR Confirmed		Yes	No	Individualized	2022-05-31	Yes	NEGATIVE (2 CONSECUTIVE CULTURE)	No	No	PT1	TF1	Pulmonary (PTB)	Treatment Failure (TF)	Treatment Failure	18	546	Positive	Yes
New	2022	LIMPOPO	MDR Confirmed	Bdq, Cfz, E, Eto, High dose INH, Lfx, Lzd, Z	Yes	Yes	Short Regimen (9-11 Months)		No	UNKNOWN	No	No	New	New	Pulmonary (PTB)	Treatment Completed (TC)	Treament Success	9	264	Positive	Yes
New	2022	LIMPOPO	Rifampicin Resistant		Yes	Yes	Short Regimen (9-11 Months)		No	POSITIVE (SMEAR AND/OR CULTURE POSITIVE)	No	No	New	New	Pulmonary (PTB)	Treatment Failure (TF)	Treatment Failure	4	118	Negative
New	2022	LIMPOPO	Rifampicin Resistant		Yes	Yes	Short Regimen (9-11 Months)	2022-12-23	No	NEGATIVE (2 CONSECUTIVE CULTURE)	No	No	New	New	Pulmonary (PTB)	Treatment Completed (TC)	Treament Success	9	284	Positive	Yes
New	2022	LIMPOPO	Rifampicin Resistant		Yes	Yes	Short Regimen (9-11 Months)	2022-03-16	No	NEGATIVE (2 CONSECUTIVE CULTURE)	No	No	New	New	Pulmonary (PTB)	Cured (C)	Treament Success	10	293	Positive	Yes
New	2022	LIMPOPO	Rifampicin Resistant		Yes	Yes	Short Regimen (9-11 Months)	2022-03-17	Yes	NEGATIVE (2 CONSECUTIVE CULTURE)	No	No	New	New	Pulmonary (PTB)	Cured (C)	Treament Success	9	280	Positive	Yes
New	2022	LIMPOPO	Rifampicin Resistant		Yes	No	Individualized	2023-02-14	Yes	NEGATIVE (2 CONSECUTIVE CULTURE)	No	No	New	New	Pulmonary (PTB)	Cured (C)	Treament Success	18	532	Positive	Yes
New	2022	LIMPOPO	Rifampicin Resistant		Yes	Yes	Short Regimen (9-11 Months)	2022-11-01	No	NEGATIVE (2 CONSECUTIVE CULTURE)	No	No	PT1	Relapse	Extra Pulmonary (EPTB)	Cured (C)	Treament Success	11	329	Positive	Yes
New	2022	LIMPOPO	Rifampicin Resistant		Yes	No	Individualized	2022-04-07	Yes	NEGATIVE (2 CONSECUTIVE CULTURE)	No	No	PT1	Treatment After Loss to Follow-Up (TAL)	Pulmonary (PTB)	Died (D)	Died	7	225	Positive	Yes
New	2022	LIMPOPO	Rifampicin Resistant		Yes	No	Individualized	2022-07-19	No	NEGATIVE (2 CONSECUTIVE CULTURE)	Yes	No	PT2	Treatment After Loss to Follow-Up (TAL)	Pulmonary (PTB)	Died (D)	Died	10	312	Negative
New	2022	LIMPOPO	MDR Confirmed		Yes	Yes	Short Regimen (9-11 Months)	2022-10-25	Yes	NEGATIVE (2 CONSECUTIVE CULTURE)	Yes	No	PT1	TF1	Pulmonary (PTB)	Treatment Failure (TF)	Treatment Failure	12	355	Negative
New	2022	LIMPOPO	MDR Confirmed	Cfz, E, High dose INH, Lfx, Pyridoxin, Z	Yes	Yes	Short Regimen (9-11 Months)	2022-12-06	Yes	NEGATIVE (2 CONSECUTIVE CULTURE)	No	No	PT1	Relapse	Pulmonary (PTB)	Cured (C)	Treament Success	10	308	Positive	Yes
New	2022	LIMPOPO	Rifampicin Resistant		No	Yes	Short Regimen (9-11 Months)	2022-09-21	No	NEGATIVE (2 CONSECUTIVE CULTURE)	No	No	New	New	Pulmonary (PTB)	Cured (C)	Treament Success	10	298	Positive	Yes
New	2022	LIMPOPO	Rifampicin Resistant		Yes	No	Individualized		Yes	UNKNOWN	No	No	PT1	Relapse	Pulmonary (PTB)	Cured (C)	Treament Success	14	422	Positive	Yes
New	2022	LIMPOPO	Rifampicin Resistant	Bdq, Cfz, E, Eto, High dose INH, Lfx, Z	Yes	Yes	Short Regimen (9-11 Months)	2022-04-28	Yes	NEGATIVE (2 CONSECUTIVE CULTURE)	No	No	New	New	Pulmonary (PTB)	Cured (C)	Treament Success	12	353	Positive	Yes
New	2022	LIMPOPO	Rifampicin Resistant		Yes	Yes	Short Regimen (9-11 Months)	2023-02-21	Yes	NEGATIVE (2 CONSECUTIVE CULTURE)	No	No	PT1	Other	Pulmonary (PTB)	Cured (C)	Treament Success	12	371	Positive	Yes
Moved In	2022	LIMPOPO	Rifampicin Resistant		Yes	Yes	Short Regimen (9-11 Months)	2023-02-21	Yes	NEGATIVE (2 CONSECUTIVE CULTURE)	No	No	PT1	Other	Pulmonary (PTB)	Cured (C)	Treament Success	12	371	Positive	Yes
New	2022	LIMPOPO	XDR-TB Confirmed		Yes	No	Individualized	2022-09-06	No	NEGATIVE (2 CONSECUTIVE CULTURE)	Yes	No	PT2	Treatment After Loss to Follow-Up (TAL)	Pulmonary (PTB)	Treatment Failure (TF)	Treatment Failure	18	567	Positive	Yes
New	2022	LIMPOPO	Rifampicin Resistant		Yes	No	Individualized		Yes	UNKNOWN	No	No	PT1	TF1	Extra Pulmonary (EPTB)	Treatment Failure (TF)	Treatment Failure	15	454	Positive	Yes
New	2022	LIMPOPO	Rifampicin Resistant		Yes	Yes	Short Regimen (9-11 Months)	2022-04-01	No	NEGATIVE (2 CONSECUTIVE CULTURE)	No	No	New	New	Pulmonary (PTB)	Cured (C)	Treament Success	9	287	Positive	Yes
New	2022	LIMPOPO	Rifampicin Resistant		Yes	No	Individualized	2022-04-01	Yes	NEGATIVE (2 CONSECUTIVE CULTURE)	No	No	PT1	TF1	Pulmonary (PTB)	Treatment Completed (TC)	Treament Success	22	662	Positive	Yes
New	2022	LIMPOPO	Rifampicin Resistant	Bdq, Cfz, E, Lfx, Lzd, Pyridoxine, Z	Yes	Yes	Short Regimen (9-11 Months)	2022-11-03	No	NEGATIVE (2 CONSECUTIVE CULTURE)	No	No	New	New	Pulmonary (PTB)	Cured (C)	Treament Success	9	256	Positive	Yes
New	2022	LIMPOPO	Rifampicin Resistant		Yes	Yes	Short Regimen (9-11 Months)	2022-05-05	Yes	NEGATIVE (2 CONSECUTIVE CULTURE)	No	No	PT1	TF1	Pulmonary (PTB)	Treatment Completed (TC)	Treament Success	12	369	Positive	Yes
New	2022	LIMPOPO	Rifampicin Resistant	Cfz, E, High dose INH, Lfx, Lzd, PYRIDOXINE, Z	Yes	Yes	Short Regimen (9-11 Months)	2022-02-16	No	NEGATIVE (2 CONSECUTIVE CULTURE)	No	No	New	New	Pulmonary (PTB)	Treatment Completed (TC)	Treament Success	19	569	Positive	Yes
New	2022	LIMPOPO	Rifampicin Resistant		Yes	Yes	Short Regimen (9-11 Months)	2022-08-01	Yes	NEGATIVE (2 CONSECUTIVE CULTURE)	No	No	New	New	Pulmonary (PTB)	Cured (C)	Treament Success	8	259	Positive	Yes
New	2022	LIMPOPO	Rifampicin Resistant		Yes	Yes	Short Regimen (9-11 Months)	2022-04-12	No	NEGATIVE (2 CONSECUTIVE CULTURE)	No	No	New	New	Pulmonary (PTB)	Treatment Completed (TC)	Treament Success	12	375	Positive	Yes
New	2022	LIMPOPO	Rifampicin Resistant	Bdq, Cfz, E, Eto, High dose INH, Lzd, Mfx, Z	Yes	Yes	Short Regimen (9-11 Months)	2023-02-24	No	NEGATIVE (2 CONSECUTIVE CULTURE)	No	No	New	New	Pulmonary (PTB)	Loss to Follow-Up	Loss To Follow Up	4	104	Negative
New	2022	LIMPOPO	Rifampicin Resistant		Yes	Yes	Short Regimen (9-11 Months)		Yes	LOSS TO FOLLOW-UP	No	No	PT1	TF1	Pulmonary (PTB)	Loss to Follow-Up	Loss To Follow Up	2	63	Unknown
New	2022	LIMPOPO	Rifampicin Resistant		Yes	Yes	Short Regimen (9-11 Months)		Yes	DIED	No	No	PT1	Relapse	Pulmonary (PTB)	Died (D)	Died	3	77	Positive	Yes
New	2022	LIMPOPO	Rifampicin Resistant		Yes	Yes	Short Regimen (9-11 Months)		No	DIED	No	No	New	New	Pulmonary (PTB)	Died (D)	Died	2	40	Positive	Yes
New	2022	LIMPOPO	MDR Confirmed	Bdq, Cfz, E, Eto, High dose INH, Lzd, Z	Yes	Yes	Short Regimen (9-11 Months)	2022-09-15	Yes	NEGATIVE (2 CONSECUTIVE CULTURE)	No	No	New	New	Pulmonary (PTB)	Treatment Failure (TF)	Treatment Failure	16	492	Positive	Yes
New	2022	LIMPOPO	MDR Confirmed		Yes	Yes	Short Regimen (9-11 Months)	2022-09-29	Yes	NEGATIVE (2 CONSECUTIVE CULTURE)	No	No	New	New	Pulmonary (PTB)	Treatment Completed (TC)	Treament Success	11	319	Negative
New	2022	LIMPOPO	Rifampicin Resistant		Yes	No	Individualized	2022-05-27	No	NEGATIVE (2 CONSECUTIVE CULTURE)	No	No	PT1	TF1	Extra Pulmonary (EPTB)	Treatment Completed (TC)	Treament Success	19	581	Positive	Yes
New	2022	LIMPOPO	Rifampicin Resistant		Yes	Yes	Short Regimen (6 Months)	2022-09-01	Yes	NEGATIVE (2 CONSECUTIVE CULTURE)	No	No	New	New	Pulmonary (PTB)	Treatment Completed (TC)	Treament Success	8	258	Positive	Yes
New	2022	LIMPOPO	Rifampicin Resistant		No	Yes	Short Regimen (9-11 Months)	2022-11-24	No	NEGATIVE (2 CONSECUTIVE CULTURE)	No	No	New	New	Pulmonary (PTB)	Cured (C)	Treament Success	10	282	Positive	No
New	2022	LIMPOPO	Rifampicin Resistant	Bdq, Cfz, E, High dose INH, Lfx, Lzd, Z	Yes	No	Individualized		Yes	UNKNOWN	Yes	No	PT2	Relapse	Pulmonary (PTB)	Not Specified	Not Evaluated	36	1093	Positive	Yes
New	2022	LIMPOPO	Rifampicin Resistant		Yes	Yes	Short Regimen (9-11 Months)		Yes	LOSS TO FOLLOW-UP	No	No	New	New	Pulmonary (PTB)	Loss to Follow-Up	Loss To Follow Up	1	14	Positive	Yes
New	2022	LIMPOPO	Rifampicin Resistant	bactrim, Cfz, Dlm, E, High dose INH, Lfx, Lzd, PYRIDOXINE, Z	No	Yes	Short Regimen (9-11 Months)		No	LOSS TO FOLLOW-UP	No	No	New	New	Pulmonary (PTB)	Loss to Follow-Up	Loss To Follow Up	5	154	Positive	Yes
New	2022	LIMPOPO	MDR Confirmed		Yes	Yes	Short Regimen (9-11 Months)	2022-08-29	Yes	NEGATIVE (2 CONSECUTIVE CULTURE)	No	No	New	New	Pulmonary (PTB)	Cured (C)	Treament Success	10	290	Negative
New	2022	LIMPOPO	Rifampicin Resistant	Cfz, Dlm, Lfx	Yes	Yes	Short Regimen (9-11 Months)	2022-09-26	Yes	NEGATIVE (2 CONSECUTIVE CULTURE)	No	No	New	New	Pulmonary (PTB)	Cured (C)	Treament Success	11	338	Positive	Yes
Transfer In	2022	LIMPOPO	Rifampicin Resistant	Cfz, Dlm, Lfx	Yes	Yes	Short Regimen (9-11 Months)	2022-09-26	Yes	NEGATIVE (2 CONSECUTIVE CULTURE)	No	No	New	New	Pulmonary (PTB)	Cured (C)	Treament Success	11	338	Positive	Yes
New	2022	LIMPOPO	Rifampicin Resistant	Bdq, Cfz, Lfx, Lzd, Trd	Yes	No	Individualized	2022-05-20	Yes	NEGATIVE (2 CONSECUTIVE CULTURE)	No	No	PT1	TF1	Pulmonary (PTB)	Treatment Completed (TC)	Treament Success	20	602	Positive	Yes
New	2022	LIMPOPO	Rifampicin Resistant	Bdq, Cfz, Dlm, Lfx, Lzd	Yes	No	Individualized	2022-08-23	No	NEGATIVE (2 CONSECUTIVE CULTURE)	Yes	No	PT2	Relapse	Extra Pulmonary (EPTB)	Cured (C)	Treament Success	20	609	Positive	Yes
New	2022	LIMPOPO	Rifampicin Resistant	BACTRIM, Bdq, BRUFEN, Cfz, DAOSORE, Dapsore, E, High dose INH, Lfx, LOPERIMIDE, Lzd, MAXALON, PANADO, PYRIDOXINE, TRAMAL, Z	Yes	Yes	Short Regimen (9-11 Months)	2022-08-10	No	NEGATIVE (2 CONSECUTIVE CULTURE)	No	No	New	New	Pulmonary (PTB)	Treatment Completed (TC)	Treament Success	12	364	Positive	Yes
New	2022	LIMPOPO	Rifampicin Resistant	BACTRIM, Bdq, Cfz, Dlm, E, FeSo, FeSO4, High dose INH, Lfx, Lzd, Mfx, PANADO, PYRIDOXINE, Z	Yes	Yes	Short Regimen (9-11 Months)	2022-08-10	Yes	NEGATIVE (2 CONSECUTIVE CULTURE)	No	No	New	New	Pulmonary (PTB)	Treatment Completed (TC)	Treament Success	10	315	Positive	Yes
New	2022	LIMPOPO	Rifampicin Resistant		Yes	Yes	Short Regimen (9-11 Months)		No	DIED	No	No	New	New	Pulmonary (PTB)	Died (D)	Died	2	52	Positive	Yes
New	2022	LIMPOPO	Rifampicin Resistant		Yes	Yes	Short Regimen (9-11 Months)		Yes	POSITIVE (SMEAR AND/OR CULTURE POSITIVE)	No	No	New	New	Pulmonary (PTB)	Died (D)	Died	4	111	Positive	Yes
New	2022	LIMPOPO	Rifampicin Resistant		Yes	No	Individualized		No	DIED	No	No	PT1	TF1	Pulmonary (PTB)	Died (D)	Died	5	140	Positive	Yes
New	2022	LIMPOPO	MDR Confirmed		Yes	Yes	Short Regimen (9-11 Months)		Yes	TRANSFERRED OUT	No	No	PT1	Treatment After Loss to Follow-Up (TAL)	Pulmonary (PTB)	Treatment Failure (TF)	Treatment Failure	10	307	Positive	Yes
Transfer In	2022	LIMPOPO	MDR Confirmed		Yes	Yes	Short Regimen (9-11 Months)		Yes	UNKNOWN	No	No	PT1	Treatment After Loss to Follow-Up (TAL)	Pulmonary (PTB)	Treatment Failure (TF)	Treatment Failure	10	307	Positive	Yes
New	2022	LIMPOPO	MDR Confirmed		Yes	Yes	Short Regimen (9-11 Months)	2022-10-06	Yes	NEGATIVE (2 CONSECUTIVE CULTURE)	No	No	New	New	Pulmonary (PTB)	Treatment Completed (TC)	Treament Success	10	318	Negative
New	2022	LIMPOPO	Rifampicin Resistant	Bdq, Lzd	Yes	No	Individualized		Yes	POSITIVE (SMEAR AND/OR CULTURE POSITIVE)	No	No	PT1	TF1	Pulmonary (PTB)	Treatment Failure (TF)	Treatment Failure	11	344	Positive	Yes
New	2022	LIMPOPO	Rifampicin Resistant		Yes	Yes	Short Regimen (9-11 Months)	2023-01-17	Yes	NEGATIVE (2 CONSECUTIVE CULTURE)	No	No	New	New	Pulmonary (PTB)	Cured (C)	Treament Success	10	310	Positive	Yes
New	2022	LIMPOPO	Rifampicin Resistant		Yes	No	Individualized	2022-07-08	Yes	NEGATIVE (2 CONSECUTIVE CULTURE)	No	No	PT1	TF1	Pulmonary (PTB)	Treatment Completed (TC)	Treament Success	19	570	Positive	Yes
New	2022	LIMPOPO	Rifampicin Resistant	Bdq, Cfz, E, H, Lfx, Lzd, PYRIDOXINE, Z	Yes	Yes	Short Regimen (9-11 Months)	2022-01-13	No	NEGATIVE (2 CONSECUTIVE CULTURE)	No	No	PT1	TF1	Pulmonary (PTB)	Treatment Completed (TC)	Treament Success	10	291	Positive	Yes
New	2022	LIMPOPO	Rifampicin Resistant	Bdq, Cfz, Lfx, Lzd, Trd	Yes	No	Individualized	2023-02-03	Yes	NEGATIVE (2 CONSECUTIVE CULTURE)	Yes	No	PT2	TF2	Pulmonary (PTB)	Treatment Completed (TC)	Treament Success	19	572	Positive	Yes
New	2022	LIMPOPO	Rifampicin Resistant		Yes	Yes	Short Regimen (9-11 Months)	2022-06-30	Yes	NEGATIVE (2 CONSECUTIVE CULTURE)	No	No	PT1	Relapse	Pulmonary (PTB)	Cured (C)	Treament Success	10	310	Negative
Transfer In	2022	LIMPOPO	Rifampicin Resistant		Yes	Yes	Short Regimen (9-11 Months)	2022-06-29	Yes	NEGATIVE (2 CONSECUTIVE CULTURE)	No	No	PT1	Relapse	Pulmonary (PTB)	Cured (C)	Treament Success	12	356	Positive	Yes
New	2022	LIMPOPO	Rifampicin Resistant	Bdq, Cfz, E, Lfx, Lzd, Z	Yes	Yes	Short Regimen (9-11 Months)	2022-02-23	Yes	NEGATIVE (2 CONSECUTIVE CULTURE)	No	No	New	New	Extra Pulmonary (EPTB)	Cured (C)	Treament Success	13	380	Negative
New	2022	LIMPOPO	Rifampicin Resistant		Yes	No	Individualized		Yes	TRANSFERRED OUT	No	No	PT2	Treatment After Loss to Follow-Up (TAL)	Pulmonary (PTB)	Loss to Follow-Up	Loss To Follow Up	20	631	Negative
New	2022	LIMPOPO	Pre-XDR		Yes	Yes	Short Regimen (9-11 Months)	2022-08-03	Yes	NEGATIVE (2 CONSECUTIVE CULTURE)	No	No	New	New	Pulmonary (PTB)	Cured (C)	Treament Success	11	356	Positive	Yes
Transfer In	2022	LIMPOPO	Rifampicin Resistant	Bdq, Cfz, E, H, Lfx, Lzd, Z	Yes	Yes	Short Regimen (9-11 Months)		Yes	UNKNOWN	No	No	New	New	Pulmonary (PTB)	Treatment Completed (TC)	Treament Success	14	435	Positive	Yes
New	2022	LIMPOPO	Rifampicin Resistant	Bdq, Cfz, E, Eto, High dose INH, Lfx, Lzd, Z	Yes	Yes	Short Regimen (9-11 Months)	2023-02-14	Yes	NEGATIVE (2 CONSECUTIVE CULTURE)	No	No	New	New	Pulmonary (PTB)	Cured (C)	Treament Success	13	387	Positive	Yes
New	2022	LIMPOPO	Rifampicin Resistant		Yes	Yes	Short Regimen (9-11 Months)	2022-05-31	No	NEGATIVE (2 CONSECUTIVE CULTURE)	No	No	New	New	Pulmonary (PTB)	Cured (C)	Treament Success	10	307	Positive	Yes
New	2022	LIMPOPO	Rifampicin Resistant	Bdq, Cfz, E, High dose INH, Lfx, Lzd, Z	Yes	Yes	Short Regimen (9-11 Months)	2022-11-07	No	NEGATIVE (2 CONSECUTIVE CULTURE)	No	No	New	New	Pulmonary (PTB)	Loss to Follow-Up	Loss To Follow Up	6	200	Positive	Yes
Moved In	2022	LIMPOPO	Pre-XDR		Yes	No	Individualized	2022-02-21	No	NEGATIVE (2 CONSECUTIVE CULTURE)	No	No	New	New	Pulmonary (PTB)	Cured (C)	Treament Success	18	543	Negative
New	2022	LIMPOPO	Pre-XDR		Yes	No	Individualized	2022-02-21	No	NEGATIVE (2 CONSECUTIVE CULTURE)	No	No	New	New	Pulmonary (PTB)	Cured (C)	Treament Success	18	543	Negative
New	2022	LIMPOPO	Rifampicin Resistant	Bdq, Brufen, Buscopen, Cfz, Ciprofloxacillin, E, High dose INH, Lfx, Lzd, Maxalon, Panado, Pasperidal, PYRIDOXINE, Resperidol, Risperdal, RisperIdol, Z	Yes	Yes	Short Regimen (9-11 Months)	2023-01-12	No	NEGATIVE (2 CONSECUTIVE CULTURE)	No	No	PT1	Relapse	Pulmonary (PTB)	Treatment Completed (TC)	Treament Success	10	301	Negative
New	2022	LIMPOPO	Rifampicin Resistant		Yes	Yes	Short Regimen (9-11 Months)	2022-05-06	No	NEGATIVE (2 CONSECUTIVE CULTURE)	No	No	New	New	Pulmonary (PTB)	Cured (C)	Treament Success	10	291	Positive	Yes
New	2022	LIMPOPO	Rifampicin Resistant		Yes	Yes	Short Regimen (9-11 Months)	2022-03-28	No	NEGATIVE (2 CONSECUTIVE CULTURE)	No	No	New	New	Pulmonary (PTB)	Cured (C)	Treament Success	9	272	Negative
New	2022	LIMPOPO	Rifampicin Resistant		Yes	Yes	Short Regimen (9-11 Months)	2022-05-24	No	NEGATIVE (2 CONSECUTIVE CULTURE)	No	No	PT1	TF1	Pulmonary (PTB)	Cured (C)	Treament Success	9	274	Positive	Yes
New	2022	LIMPOPO	Rifampicin Resistant	Bdq, Cfz, E, High dose INH, Lfx, Lzd, PYRIDOXINE, Z	Yes	Yes	Short Regimen (9-11 Months)	2022-12-07	Yes	NEGATIVE (2 CONSECUTIVE CULTURE)	No	No	New	New	Pulmonary (PTB)	Cured (C)	Treament Success	10	302	Positive	Yes
New	2022	LIMPOPO	Rifampicin Resistant	Bdq, Cfz, E, High dose INH, Lfx, pyridoxine, Z	Yes	Yes	Short Regimen (9-11 Months)	2022-12-06	No	NEGATIVE (2 CONSECUTIVE CULTURE)	No	No	New	New	Pulmonary (PTB)	Loss to Follow-Up	Loss To Follow Up	4	123	Positive	Yes
New	2022	LIMPOPO	Rifampicin Resistant		Yes	Yes	Short Regimen (9-11 Months)	2023-01-10	Yes	NEGATIVE (2 CONSECUTIVE CULTURE)	No	No	PT1	Other	Pulmonary (PTB)	Died (D)	Died	11	318	Positive	Yes
New	2022	LIMPOPO	Rifampicin Resistant		Yes	Yes	Short Regimen (9-11 Months)		Yes	DIED	No	No	PT1	Other	Pulmonary (PTB)	Died (D)	Died	0	2	Positive	Yes
New	2022	LIMPOPO	Rifampicin Resistant		Yes	Yes	Short Regimen (9-11 Months)	2023-01-11	Yes	NEGATIVE (2 CONSECUTIVE CULTURE)	No	No	New	New	Pulmonary (PTB)	Cured (C)	Treament Success	13	421	Negative
New	2022	LIMPOPO	Rifampicin Resistant	Bdq, Cfz, E, Lfx, Lzd, PYRIDOXINE, Z	Yes	Yes	Short Regimen (9-11 Months)	2022-08-12	No	NEGATIVE (2 CONSECUTIVE CULTURE)	No	No	New	New	Pulmonary (PTB)	Cured (C)	Treament Success	12	369	Positive	Yes
New	2022	LIMPOPO	Rifampicin Resistant		Yes	Yes	Short Regimen (9-11 Months)	2022-09-02	Yes	NEGATIVE (2 CONSECUTIVE CULTURE)	No	No	New	New	Pulmonary (PTB)	Cured (C)	Treament Success	26	802	Positive	Yes
New	2022	LIMPOPO	Rifampicin Resistant		Yes	Yes	Short Regimen (9-11 Months)	2022-12-23	Yes	NEGATIVE (2 CONSECUTIVE CULTURE)	No	No	New	New	Pulmonary (PTB)	Cured (C)	Treament Success	10	282	Negative
New	2022	LIMPOPO	Rifampicin Resistant	Bdq, Cfx, Cfz, E, Eto, High dose INH, Lzd, Z	Yes	Yes	Short Regimen (9-11 Months)	2022-10-25	Yes	NEGATIVE (2 CONSECUTIVE CULTURE)	No	No	New	New	Pulmonary (PTB)	Cured (C)	Treament Success	13	401	Positive	Yes
New	2022	LIMPOPO	Rifampicin Resistant	Bdq, Cfz, E, H, Lfx, VITAMIN B 6, Z	Yes	Yes	Short Regimen (9-11 Months)		No	UNKNOWN	No	No	New	New	Pulmonary (PTB)	Not Specified	Not Evaluated	33	990	Positive	Yes
New	2022	LIMPOPO	MDR Confirmed		Yes	Yes	Short Regimen (9-11 Months)	2022-12-15	Yes	NEGATIVE (2 CONSECUTIVE CULTURE)	No	No	New	New	Pulmonary (PTB)	Treatment Completed (TC)	Treament Success	9	281	Negative
New	2022	LIMPOPO	Rifampicin Resistant	Bdq, Cfz, E, High dose INH, Lfx, Lzd, Z	Yes	Yes	Short Regimen (9-11 Months)	2022-10-26	Yes	NEGATIVE (2 CONSECUTIVE CULTURE)	No	No	New	New	Pulmonary (PTB)	Cured (C)	Treament Success	12	357	Negative
New	2022	LIMPOPO	Rifampicin Resistant		Yes	Yes	Short Regimen (6 Months)		No	UNKNOWN	No	No	New	New	Pulmonary (PTB)	Treatment Completed (TC)	Treament Success	12	355	Positive	Yes
New	2022	LIMPOPO	Rifampicin Resistant		Yes	Yes	Short Regimen (9-11 Months)		No	DIED	No	No	New	New	Pulmonary (PTB)	Died (D)	Died	1	34	Positive	Yes
New	2022	LIMPOPO	MDR Confirmed		Yes	Yes	Short Regimen (9-11 Months)	2022-10-06	No	NEGATIVE (2 CONSECUTIVE CULTURE)	No	No	New	New	Pulmonary (PTB)	Cured (C)	Treament Success	10	318	Negative
New	2022	LIMPOPO	MDR Confirmed		Yes	Yes	Short Regimen (9-11 Months)	2022-11-03	Yes	NEGATIVE (2 CONSECUTIVE CULTURE)	No	No	PT1	Treatment After Loss to Follow-Up (TAL)	Pulmonary (PTB)	Cured (C)	Treament Success	9	290	Positive	Yes
New	2022	LIMPOPO	Rifampicin Resistant	Bdq, Cfz, Dlm, Lfx, Lzd, PYRODOXINE	Yes	No	Individualized		Yes	UNKNOWN	Yes	No	PT2	Relapse	Pulmonary (PTB)	Treatment Failure (TF)	Treatment Failure	14	422	Negative
New	2022	LIMPOPO	Rifampicin Resistant		Yes	Yes	Short Regimen (9-11 Months)	2022-10-21	No	NEGATIVE (2 CONSECUTIVE CULTURE)	No	No	New	New	Extra Pulmonary (EPTB)	Cured (C)	Treament Success	11	336	Positive	Yes
New	2022	LIMPOPO	Rifampicin Resistant	Bdq, Cfz, E, High dose INH, Lfx, Lzd, Z	Yes	Yes	Short Regimen (9-11 Months)		Yes	UNKNOWN	No	No	New	New	Pulmonary (PTB)	Treatment Completed (TC)	Treament Success	27	823	Negative
New	2022	LIMPOPO	Rifampicin Resistant		Yes	Yes	Short Regimen (9-11 Months)	2022-08-18	No	NEGATIVE (2 CONSECUTIVE CULTURE)	No	No	New	New	Pulmonary (PTB)	Cured (C)	Treament Success	9	282	Negative
New	2022	LIMPOPO	Pre-XDR		Yes	No	Individualized	2022-02-24	Yes	NEGATIVE (2 CONSECUTIVE CULTURE)	Yes	No	PT2	TF2	Pulmonary (PTB)	Treatment Failure (TF)	Treatment Failure	15	434	Positive	Yes
New	2022	LIMPOPO	Rifampicin Resistant		Yes	Yes	Short Regimen (9-11 Months)	2022-10-11	Yes	NEGATIVE (2 CONSECUTIVE CULTURE)	No	No	New	New	Pulmonary (PTB)	Cured (C)	Treament Success	9	271	Negative
New	2022	LIMPOPO	Rifampicin Resistant		Yes	Yes	Short Regimen (9-11 Months)	2023-02-20	No	NEGATIVE (2 CONSECUTIVE CULTURE)	No	No	New	New	Pulmonary (PTB)	Cured (C)	Treament Success	13	417	Negative
New	2022	LIMPOPO	Rifampicin Resistant	Cfz, E, High dose INH, Lfx, Lzd, Vit B6, Z	Yes	Yes	Short Regimen (9-11 Months)	2022-08-17	No	NEGATIVE (2 CONSECUTIVE CULTURE)	No	No	PT1	TF1	Pulmonary (PTB)	Treatment Completed (TC)	Treament Success	12	364	Positive	Yes
New	2022	LIMPOPO	Rifampicin Resistant	AGRENTIN, Amitriptyline, Bdq, Cfz, E, H, High dose INH, Lfx, Lzd, Panado, Paracetamol, pyridoxine, Z	Yes	Yes	Short Regimen (9-11 Months)	2023-02-22	No	NEGATIVE (2 CONSECUTIVE CULTURE)	No	No	PT1	Relapse	Pulmonary (PTB)	Treatment Completed (TC)	Treament Success	9	266	Positive	Yes
New	2022	LIMPOPO	Rifampicin Resistant		Yes	Yes	Short Regimen (9-11 Months)	2022-11-02	Yes	NEGATIVE (2 CONSECUTIVE CULTURE)	No	No	New	New	Pulmonary (PTB)	Treatment Completed (TC)	Treament Success	17	518	Negative
New	2022	LIMPOPO	Rifampicin Resistant		Yes	No	Individualized	2022-11-11	Yes	NEGATIVE (2 CONSECUTIVE CULTURE)	No	No	PT1	TF1	Pulmonary (PTB)	Died (D)	Died	6	175	Positive	Yes
New	2022	LIMPOPO	Rifampicin Resistant		Yes	Yes	Short Regimen (9-11 Months)	2022-04-05	Yes	NEGATIVE (2 CONSECUTIVE CULTURE)	No	No	PT1	Other	Pulmonary (PTB)	Died (D)	Died	5	147	Positive	Yes
New	2022	LIMPOPO	Rifampicin Resistant		Yes	Yes	Short Regimen (9-11 Months)		No	DIED	No	No	New	New	Pulmonary (PTB)	Died (D)	Died	1	36	Positive	Yes
New	2022	LIMPOPO	Rifampicin Resistant		Yes	Yes	Short Regimen (9-11 Months)	2022-03-15	Yes	NEGATIVE (2 CONSECUTIVE CULTURE)	No	No	Unknown	Other	Pulmonary (PTB)	Died (D)	Died	10	290	Positive	Yes
New	2022	LIMPOPO	Pre-XDR		Yes	No	Individualized	2023-01-05	Yes	NEGATIVE (2 CONSECUTIVE CULTURE)	Yes	No	PT2	TF2	Pulmonary (PTB)	Treatment Completed (TC)	Treament Success	19	583	Negative
New	2022	LIMPOPO	MDR Confirmed		Yes	Yes	Short Regimen (9-11 Months)	2022-09-19	Yes	NEGATIVE (2 CONSECUTIVE CULTURE)	No	No	New	New	Pulmonary (PTB)	Cured (C)	Treament Success	9	254	Positive	Yes
New	2022	LIMPOPO	Rifampicin Resistant		Yes	Yes	Short Regimen (9-11 Months)	2022-09-29	Yes	NEGATIVE (2 CONSECUTIVE CULTURE)	No	No	New	New	Pulmonary (PTB)	Treatment Completed (TC)	Treament Success	10	301	Negative
New	2022	LIMPOPO	Rifampicin Resistant	Bdq, Cfz, E, High dose INH, Lfx, Lzd, PYRIDOXINE, Z	Yes	Yes	Short Regimen (9-11 Months)	2022-04-13	Yes	NEGATIVE (2 CONSECUTIVE CULTURE)	No	No	New	New	Pulmonary (PTB)	Treatment Completed (TC)	Treament Success	13	392	Positive	Yes
New	2022	LIMPOPO	Rifampicin Resistant		Yes	Yes	Short Regimen (9-11 Months)	2022-07-07	Yes	NEGATIVE (2 CONSECUTIVE CULTURE)	No	No	New	New	Pulmonary (PTB)	Cured (C)	Treament Success	10	301	Negative
New	2022	LIMPOPO	Rifampicin Resistant		Yes	Yes	Short Regimen (9-11 Months)	2022-07-19	Yes	NEGATIVE (2 CONSECUTIVE CULTURE)	No	No	New	New	Pulmonary (PTB)	Cured (C)	Treament Success	9	293	Negative
New	2022	LIMPOPO	Rifampicin Resistant		No	No	Individualized	2022-11-29	No	NEGATIVE (2 CONSECUTIVE CULTURE)	Yes	No	Unknown	Treatment After Loss to Follow-Up (TAL)	Pulmonary (PTB)	Cured (C)	Treament Success	14	412	Negative
New	2022	LIMPOPO	Rifampicin Resistant		Yes	Yes	Short Regimen (9-11 Months)	2022-09-20	Yes	NEGATIVE (2 CONSECUTIVE CULTURE)	No	No	New	New	Pulmonary (PTB)	Cured (C)	Treament Success	9	279	Positive	Yes
New	2022	LIMPOPO	Rifampicin Resistant		Yes	Yes	Short Regimen (9-11 Months)	2022-10-17	No	NEGATIVE (2 CONSECUTIVE CULTURE)	No	No	New	New	Pulmonary (PTB)	Cured (C)	Treament Success	11	338	Negative
New	2022	LIMPOPO	Rifampicin Resistant	Bdq, Cfz, E, Eto, H, Lfx, Z	Yes	Yes	Short Regimen (9-11 Months)	2022-10-06	Yes	NEGATIVE (2 CONSECUTIVE CULTURE)	No	No	New	New	Pulmonary (PTB)	Cured (C)	Treament Success	6	187	Positive	Yes
New	2022	LIMPOPO	Rifampicin Resistant		Yes	No	Individualized	2022-11-18	No	NEGATIVE (2 CONSECUTIVE CULTURE)	Yes	No	PT2	TF2	Pulmonary (PTB)	Loss to Follow-Up	Loss To Follow Up	6	188	Negative
New	2022	LIMPOPO	Rifampicin Resistant		Yes	Yes	Short Regimen (9-11 Months)	2022-10-26	Yes	NEGATIVE (2 CONSECUTIVE CULTURE)	No	No	New	New	Pulmonary (PTB)	Died (D)	Died	8	252	Positive	Yes
New	2022	LIMPOPO	MDR Confirmed		Yes	Yes	Short Regimen (9-11 Months)	2022-05-18	Yes	NEGATIVE (2 CONSECUTIVE CULTURE)	No	No	New	New	Pulmonary (PTB)	Cured (C)	Treament Success	11	338	Positive	Yes
New	2022	LIMPOPO	Rifampicin Resistant		No	No	Individualized		Yes	UNKNOWN	Yes	No	PT2	TF2	Pulmonary (PTB)	Treatment Failure (TF)	Treatment Failure	15	431	Negative
Transfer In	2022	LIMPOPO	Rifampicin Resistant		Yes	Yes	Short Regimen (9-11 Months)	2021-09-30	Yes	NEGATIVE (2 CONSECUTIVE CULTURE)	No	No	New	New	Pulmonary (PTB)	Cured (C)	Treament Success	11	329	Positive	Yes
New	2022	LIMPOPO	Rifampicin Resistant		Yes	Yes	Short Regimen (9-11 Months)		No	UNKNOWN	No	No	New	New	Extra Pulmonary (EPTB)	Cured (C)	Treament Success	9	273	Positive	Yes
New	2022	LIMPOPO	Rifampicin Resistant	Bdq, Cfz, E, Eto, High dose INH, Lfx, Lzd, Z	Yes	Yes	Short Regimen (9-11 Months)	2022-09-19	No	NEGATIVE (2 CONSECUTIVE CULTURE)	No	No	New	New	Pulmonary (PTB)	Transfer Out	Transfer Out	34	1035	Negative
Moved In	2022	LIMPOPO	Rifampicin Resistant		Yes	Yes	Short Regimen (9-11 Months)	2023-03-07	No	NEGATIVE (2 CONSECUTIVE CULTURE)	No	No	New	New	Pulmonary (PTB)	Treatment Completed (TC)	Treament Success	10	285	Negative
New	2022	LIMPOPO	Rifampicin Resistant		Yes	Yes	Short Regimen (9-11 Months)	2023-03-07	No	NEGATIVE (2 CONSECUTIVE CULTURE)	No	No	New	New	Pulmonary (PTB)	Treatment Completed (TC)	Treament Success	10	285	Negative
New	2022	LIMPOPO	Rifampicin Resistant		Yes	Yes	Short Regimen (9-11 Months)	2022-06-14	No	NEGATIVE (2 CONSECUTIVE CULTURE)	No	No	Unknown	Relapse	Pulmonary (PTB)	Cured (C)	Treament Success	11	323	Positive	Yes
New	2022	LIMPOPO	Rifampicin Resistant		Yes	Yes	Short Regimen (9-11 Months)		Yes	DIED	No	No	PT1	Relapse	Pulmonary (PTB)	Died (D)	Died	0	17	Positive	Yes
New	2022	LIMPOPO	MDR Confirmed		Yes	Yes	Short Regimen (9-11 Months)	2022-12-20	Yes	NEGATIVE (2 CONSECUTIVE CULTURE)	No	No	New	New	Pulmonary (PTB)	Cured (C)	Treament Success	11	329	Negative
New	2022	LIMPOPO	Rifampicin Resistant		Yes	Yes	Short Regimen (9-11 Months)	2022-04-13	Yes	NEGATIVE (2 CONSECUTIVE CULTURE)	No	No	New	New	Pulmonary (PTB)	Cured (C)	Treament Success	9	282	Negative
New	2022	LIMPOPO	XDR-TB Confirmed		Yes	No	Individualized		Yes	POSITIVE (SMEAR AND/OR CULTURE POSITIVE)	Yes	No	PT2	TF2	Extra Pulmonary (EPTB)	Died (D)	Died	12	377	Negative
New	2022	LIMPOPO	Rifampicin Resistant		Yes	No	Individualized	2022-04-25	No	NEGATIVE (2 CONSECUTIVE CULTURE)	No	No	PT2	TF2	Pulmonary (PTB)	Treatment Failure (TF)	Treatment Failure	15	461	Positive	Yes
New	2022	LIMPOPO	Rifampicin Resistant		Yes	Yes	Short Regimen (9-11 Months)	2023-01-13	Yes	NEGATIVE (2 CONSECUTIVE CULTURE)	No	No	New	New	Pulmonary (PTB)	Cured (C)	Treament Success	21	641	Negative
New	2022	LIMPOPO	Rifampicin Resistant	Bdq, Cfz, E, High dose INH, Lfx, Lzd, PYRIDOXINE, Z	Yes	Yes	Short Regimen (9-11 Months)	2022-06-22	No	NEGATIVE (2 CONSECUTIVE CULTURE)	No	No	PT1	Treatment After Loss to Follow-Up (TAL)	Pulmonary (PTB)	Cured (C)	Treament Success	10	301	Positive	Yes
New	2022	LIMPOPO	Rifampicin Resistant	Bdq, Cfz, E, High dose INH, Lfx, Lzd, PYRIDOXINE, Z	Yes	Yes	Short Regimen (9-11 Months)	2022-08-04	No	NEGATIVE (2 CONSECUTIVE CULTURE)	No	No	New	New	Pulmonary (PTB)	Treatment Completed (TC)	Treament Success	13	421	Positive	Yes
New	2022	LIMPOPO	Rifampicin Resistant		Yes	Yes	Short Regimen (9-11 Months)	2022-09-23	Yes	NEGATIVE (2 CONSECUTIVE CULTURE)	No	No	New	New	Pulmonary (PTB)	Cured (C)	Treament Success	9	279	Negative
New	2022	LIMPOPO	Rifampicin Resistant	Bdq, Cfz, E, High dose INH, Lfx, Lzd, Z	Yes	Yes	Short Regimen (9-11 Months)		No	LOSS TO FOLLOW-UP	No	No	PT1	Relapse	Pulmonary (PTB)	Loss to Follow-Up	Loss To Follow Up	1	25	Positive	Yes
New	2022	LIMPOPO	Rifampicin Resistant		Yes	No	Individualized		Yes	UNKNOWN	Yes	No	PT2	Treatment After Loss to Follow-Up (TAL)	Pulmonary (PTB)	Died (D)	Died	10	295	Negative
New	2022	LIMPOPO	Rifampicin Resistant		Yes	Yes	Short Regimen (9-11 Months)	2022-09-29	Yes	NEGATIVE (2 CONSECUTIVE CULTURE)	No	No	New	New	Pulmonary (PTB)	Cured (C)	Treament Success	11	331	Negative
New	2022	LIMPOPO	Rifampicin Resistant	Bdq, Cfz, E, High dose INH, Lfx, Lzd, Z	Yes	Yes	Short Regimen (9-11 Months)	2022-12-20	Yes	NEGATIVE (2 CONSECUTIVE CULTURE)	No	No	New	New	Pulmonary (PTB)	Cured (C)	Treament Success	13	407	Negative
New	2022	LIMPOPO	Rifampicin Resistant	Bdq, Cfz, Dlm, Lfx, Lzd, Pyridoxine	Yes	No	Individualized	2022-11-15	No	NEGATIVE (2 CONSECUTIVE CULTURE)	Yes	No	PT2	Treatment After Loss to Follow-Up (TAL)	Pulmonary (PTB)	Cured (C)	Treament Success	19	564	Positive	Yes
New	2022	LIMPOPO	Rifampicin Resistant		Yes	Yes	Short Regimen (9-11 Months)	2022-06-23	Yes	NEGATIVE (2 CONSECUTIVE CULTURE)	No	No	New	New	Pulmonary (PTB)	Cured (C)	Treament Success	9	282	Positive	Yes
New	2022	LIMPOPO	Rifampicin Resistant		Yes	No	Individualized	2022-07-12	Yes	NEGATIVE (2 CONSECUTIVE CULTURE)	Yes	No	PT2	Treatment After Loss to Follow-Up (TAL)	Pulmonary (PTB)	Loss to Follow-Up	Loss To Follow Up	12	363	Negative
New	2022	LIMPOPO	Rifampicin Resistant		Yes	Yes	Short Regimen (9-11 Months)	2022-03-07	Yes	NEGATIVE (2 CONSECUTIVE CULTURE)	No	No	New	New	Pulmonary (PTB)	Cured (C)	Treament Success	9	287	Positive	Yes
New	2022	LIMPOPO	Rifampicin Resistant	Bdq, Cfz, E, High dose INH, Lfx, Lzd, Z	Yes	Yes	Short Regimen (9-11 Months)	2022-11-08	No	NEGATIVE (2 CONSECUTIVE CULTURE)	No	No	New	New	Pulmonary (PTB)	Loss to Follow-Up	Loss To Follow Up	10	306	Negative
New	2022	LIMPOPO	MDR Confirmed	Bdq, Cfz, E, High dose INH, Lfx, Lzd, Z	Yes	Yes	Short Regimen (9-11 Months)	2022-08-02	Yes	NEGATIVE (2 CONSECUTIVE CULTURE)	No	No	PT1	Relapse	Pulmonary (PTB)	Cured (C)	Treament Success	10	302	Negative
New	2022	LIMPOPO	Rifampicin Resistant		Yes	Yes	Short Regimen (9-11 Months)	2022-06-29	Yes	NEGATIVE (2 CONSECUTIVE CULTURE)	No	No	New	New	Pulmonary (PTB)	Cured (C)	Treament Success	11	345	Negative
New	2022	LIMPOPO	Rifampicin Resistant	BACTRIM, Bdq, Cfz, E, FOLIC ACID, High dose INH, Lfx, Lzd, PANADO, PYRIDOXINE, THIAMINE, Z	Yes	Yes	Short Regimen (9-11 Months)		No	LOSS TO FOLLOW-UP	No	No	New	New	Pulmonary (PTB)	Loss to Follow-Up	Loss To Follow Up	3	96	Positive	Yes
New	2022	LIMPOPO	MDR Confirmed		Yes	Yes	Short Regimen (9-11 Months)		Yes	UNKNOWN	No	No	New	New	Pulmonary (PTB)	Died (D)	Died	7	207	Positive	Yes
New	2022	LIMPOPO	Rifampicin Resistant	Bdq, Cfz, E, H, Lfx, Lzd, Z	Yes	Yes	Short Regimen (9-11 Months)	2022-09-05	Yes	NEGATIVE (2 CONSECUTIVE CULTURE)	Yes	No	New	New	Pulmonary (PTB)	Treatment Completed (TC)	Treament Success	9	274	Negative
New	2022	LIMPOPO	Rifampicin Resistant	Bdq, Cfz, E, Feso4 , Folic Acid , H, Lfx, Lzd, Pyridoxine , PZA	Yes	Yes	Short Regimen (9-11 Months)	2022-02-14	Yes	NEGATIVE (2 CONSECUTIVE CULTURE)	No	No	New	New	Pulmonary (PTB)	Treatment Completed (TC)	Treament Success	20	609	Negative
New	2022	LIMPOPO	MDR Confirmed	Bdq, Cfz, E, H, Lfx, Z	Yes	Yes	Short Regimen (9-11 Months)		No	UNKNOWN	No	No	New	New	Extra Pulmonary (EPTB)	Treatment Failure (TF)	Treatment Failure	13	374	Negative
New	2022	LIMPOPO	Rifampicin Resistant		Yes	No	Individualized		Yes	UNKNOWN	No	No	New	New	Pulmonary (PTB)	Died (D)	Died	19	584	Positive	Yes
New	2022	LIMPOPO	Rifampicin Resistant		Yes	Yes	Short Regimen (9-11 Months)		No	UNKNOWN	No	No	New	New	Pulmonary (PTB)	Treatment Completed (TC)	Treament Success	10	304	Negative
New	2022	LIMPOPO	MDR Confirmed		Yes	No	Individualized	2022-08-02	No	NEGATIVE (2 CONSECUTIVE CULTURE)	Yes	No	PT2	TF2	Pulmonary (PTB)	Cured (C)	Treament Success	18	538	Negative
New	2022	LIMPOPO	Rifampicin Resistant	Bdq, Cfz, E, Eto, H, Lfx, Lzd, Z	Yes	Yes	Short Regimen (9-11 Months)	2022-06-20	No	NEGATIVE (2 CONSECUTIVE CULTURE)	No	No	Unknown	New	Pulmonary (PTB)	Cured (C)	Treament Success	11	354	Negative
New	2022	LIMPOPO	Rifampicin Resistant		Yes	Yes	Short Regimen (9-11 Months)	2022-11-01	No	NEGATIVE (2 CONSECUTIVE CULTURE)	No	No	New	New	Pulmonary (PTB)	Cured (C)	Treament Success	9	267	Negative
New	2022	LIMPOPO	Rifampicin Resistant		No	No	Individualized		No	UNKNOWN	No	No	New	New	Pulmonary (PTB)	Treatment Completed (TC)	Treament Success	10	291	Negative
New	2023	LIMPOPO	Rifampicin Resistant		Yes	Yes	Short Regimen (9-11 Months)	2023-10-11	No	NEGATIVE (2 CONSECUTIVE CULTURE)	No	No	New	New	Extra Pulmonary (EPTB)	Cured (C)	Treament Success	10	302	Negative
New	2023	LIMPOPO	Rifampicin Resistant		Yes	Yes	Short Regimen (6 Months)	2024-05-09	No	NEGATIVE (2 CONSECUTIVE CULTURE)	No	No	New	New	Pulmonary (PTB)	Treatment Completed (TC)	Treament Success	8	245	Negative
New	2023	LIMPOPO	Rifampicin Resistant		Yes	Yes	Short Regimen (9-11 Months)		No	DIED	No	No	New	New	Pulmonary (PTB)	Died (D)	Died	1	40	Negative
New	2023	LIMPOPO	Rifampicin Resistant		Yes	Yes	Short Regimen (6 Months)	2023-12-07	No	NEGATIVE (2 CONSECUTIVE CULTURE)	No	No	New	New	Pulmonary (PTB)	Cured (C)	Treament Success	7	223	Negative
New	2023	LIMPOPO	Rifampicin Resistant	Dlm, Lfx, Lzd, PYRIDOXINE	Yes	No	Individualized	2023-08-22	Yes	NEGATIVE (2 CONSECUTIVE CULTURE)	No	No	New	New	Pulmonary (PTB)	Cured (C)	Treament Success	20	602	Negative
New	2023	LIMPOPO	Rifampicin Resistant	Bdq, Cfz, E, Eto, Z	Yes	Yes	Short Regimen (9-11 Months)		No	NEGATIVE (2 CONSECUTIVE CULTURE)	No	No	New	New	Pulmonary (PTB)	Treatment Completed (TC)	Treament Success	8	259	Negative
New	2023	LIMPOPO	MDR Confirmed	Bdq, Cfz, E, High dose INH, Lfx, Lzd, PYRIDOXIN, Z	Yes	Yes	Short Regimen (9-11 Months)	2023-10-13	Yes	NEGATIVE (2 CONSECUTIVE CULTURE)	No	No	New	New	Pulmonary (PTB)	Cured (C)	Treament Success	9	276	Negative
New	2023	LIMPOPO	Rifampicin Resistant		Yes	No	Individualized	2023-05-30	No	NEGATIVE (2 CONSECUTIVE CULTURE)	No	No	New	New	Pulmonary (PTB)	Died (D)	Died	15	450	Negative
New	2023	LIMPOPO	Rifampicin Resistant	Bdq, Lfx, Lzd, Pa	Yes	Yes	Short Regimen (6 Months)	2023-11-16	Yes	NEGATIVE (2 CONSECUTIVE CULTURE)	No	No	New	New	Pulmonary (PTB)	Died (D)	Died	5	162	Negative
New	2023	LIMPOPO	Rifampicin Resistant	E, Eto, High dose INH, Lfx, Z	Yes	Yes	Short Regimen (9-11 Months)	2023-10-12	No	NEGATIVE (2 CONSECUTIVE CULTURE)	No	No	New	New	Pulmonary (PTB)	Treatment Completed (TC)	Treament Success	13	398	Negative
New	2023	LIMPOPO	Rifampicin Resistant		Yes	Yes	Short Regimen (9-11 Months)	2023-06-06	Yes	NEGATIVE (2 CONSECUTIVE CULTURE)	No	No	PT1	Other	Pulmonary (PTB)	Treatment Completed (TC)	Treament Success	11	322	Positive	Yes
New	2023	LIMPOPO	Rifampicin Resistant		Yes	Yes	Short Regimen (9-11 Months)	2023-07-13	Yes	NEGATIVE (2 CONSECUTIVE CULTURE)	No	No	New	New	Pulmonary (PTB)	Treatment Completed (TC)	Treament Success	13	400	Positive	Yes
New	2023	LIMPOPO	Rifampicin Resistant	Bdq, Lfx, Pa	Yes	Yes	Short Regimen (6 Months)	2024-02-08	Yes	NEGATIVE (2 CONSECUTIVE CULTURE)	Yes	No	PT2	Relapse	Pulmonary (PTB)	Treatment Completed (TC)	Treament Success	6	189	Positive	Yes
New	2023	LIMPOPO	Rifampicin Resistant	Bdq, Lfx, Lzd, Pa	Yes	Yes	Short Regimen (6 Months)	2024-01-29	No	NEGATIVE (2 CONSECUTIVE CULTURE)	No	No	New	New	Pulmonary (PTB)	Cured (C)	Treament Success	6	187	Negative
New	2023	LIMPOPO	Rifampicin Resistant		Yes	Yes	Short Regimen (9-11 Months)		No	DIED	No	No	New	New	Pulmonary (PTB)	Died (D)	Died	2	45	Negative
New	2023	LIMPOPO	Rifampicin Resistant		Yes	Yes	Short Regimen (9-11 Months)		Yes	DIED	No	No	New	New	Pulmonary (PTB)	Died (D)	Died	2	50	Positive	Yes
New	2023	LIMPOPO	Rifampicin Resistant		Yes	Yes	Short Regimen (9-11 Months)	2023-03-28	Yes	NEGATIVE (2 CONSECUTIVE CULTURE)	No	No	New	New	Pulmonary (PTB)	Treatment Completed (TC)	Treament Success	13	368	Negative
New	2023	LIMPOPO	Rifampicin Resistant	Bdq, Cfz, E, High dose INH, Lfx, Lzd, PYRIDOXIN, Z	Yes	Yes	Short Regimen (9-11 Months)	2023-09-13	Yes	NEGATIVE (2 CONSECUTIVE CULTURE)	No	No	PT1	Relapse	Pulmonary (PTB)	Cured (C)	Treament Success	9	277	Negative
New	2023	LIMPOPO	Rifampicin Resistant	Bdq, Cfz, E, High dose INH, Lfx, Pyridoxine, Z	Yes	Yes	Short Regimen (9-11 Months)	2023-09-05	Yes	NEGATIVE (2 CONSECUTIVE CULTURE)	No	No	New	New	Pulmonary (PTB)	Cured (C)	Treament Success	10	308	Negative
New	2023	LIMPOPO	Rifampicin Resistant		Yes	Yes	Short Regimen (9-11 Months)	2023-08-29	Yes	NEGATIVE (2 CONSECUTIVE CULTURE)	No	No	New	New	Pulmonary (PTB)	Cured (C)	Treament Success	10	288	Negative
New	2023	LIMPOPO	Rifampicin Resistant	Bdq, Cfz, E, High dose INH, Lfx, Lzd, PYRIDOXIN, Z	Yes	Yes	Short Regimen (9-11 Months)	2023-05-04	No	NEGATIVE (2 CONSECUTIVE CULTURE)	No	No	PT1	Relapse	Pulmonary (PTB)	Not Specified	Not Evaluated	26	794	Positive	Yes
New	2023	LIMPOPO	Rifampicin Resistant		Yes	Yes	Short Regimen (6 Months)	2023-12-05	Yes	NEGATIVE (2 CONSECUTIVE CULTURE)	No	No	New	New	Pulmonary (PTB)	Cured (C)	Treament Success	7	189	Positive	Yes
New	2023	LIMPOPO	Rifampicin Resistant		Yes	Yes	Short Regimen (9-11 Months)		No	DIED	No	No	New	New	Pulmonary (PTB)	Died (D)	Died	1	44	Negative
New	2023	LIMPOPO	Rifampicin Resistant	Bdq, Cfz, E, Eto, H, High dose INH, Lfx, Lzd, Mfx, Pa, pyridoxine, Z	Yes	Yes	Short Regimen (9-11 Months)	2023-09-12	Yes	NEGATIVE (2 CONSECUTIVE CULTURE)	No	No	New	New	Pulmonary (PTB)	Treatment Completed (TC)	Treament Success	17	518	Positive	Yes
New	2023	LIMPOPO	MDR Confirmed		Yes	No	Individualized	2023-11-10	Yes	NEGATIVE (2 CONSECUTIVE CULTURE)	No	No	PT1	TF1	Pulmonary (PTB)	Treatment Completed (TC)	Treament Success	12	340	Positive	Yes
New	2023	LIMPOPO	MDR Confirmed	Bdq, Cfz, E, H, Lfx, Lzd, Z	Yes	Yes	Short Regimen (9-11 Months)		Yes	LOSS TO FOLLOW-UP	No	No	New	New	Pulmonary (PTB)	Loss to Follow-Up	Loss To Follow Up	5	168	Positive	Yes
New	2023	LIMPOPO	Rifampicin Resistant	PYRIDOXCINE	Yes	Yes	Short Regimen (9-11 Months)		Yes	POSITIVE (SMEAR AND/OR CULTURE POSITIVE)	No	No	PT1	Relapse	Extra Pulmonary (EPTB)	Treatment Failure (TF)	Treatment Failure	17	518	Negative
Transfer In	2023	LIMPOPO	Rifampicin Resistant	Bdq, Cfz, E, Eto, H, Lfx, Z	Yes	Yes	Short Regimen (9-11 Months)	2023-02-15	No	NEGATIVE (2 CONSECUTIVE CULTURE)	Yes	No	PT2	Relapse	Pulmonary (PTB)	Treatment Completed (TC)	Treament Success	18	549	Positive	Yes
New	2023	LIMPOPO	Rifampicin Resistant		Yes	Yes	Short Regimen (6 Months)	2024-01-05	Yes	NEGATIVE (2 CONSECUTIVE CULTURE)	No	No	New	New	Pulmonary (PTB)	Cured (C)	Treament Success	6	189	Positive	Yes
New	2023	LIMPOPO	Rifampicin Resistant	Bdq, Cfz, E, H, Lfx, Lzd, Pyridoxine , Z	Yes	Yes	Short Regimen (9-11 Months)		Yes	UNKNOWN	No	No	PT1	Relapse	Pulmonary (PTB)	Cured (C)	Treament Success	11	338	Positive	Yes
New	2023	LIMPOPO	MDR Confirmed		Yes	Yes	Short Regimen (9-11 Months)	2023-09-14	Yes	NEGATIVE (2 CONSECUTIVE CULTURE)	No	No	New	New	Pulmonary (PTB)	Treatment Completed (TC)	Treament Success	10	308	Negative
New	2023	LIMPOPO	Rifampicin Resistant	Bdq, Cfz, E, Eto, H, Lfx, Z	Yes	Yes	Short Regimen (9-11 Months)	2023-08-03	Yes	NEGATIVE (2 CONSECUTIVE CULTURE)	No	No	New	New	Pulmonary (PTB)	Cured (C)	Treament Success	11	355	Negative
New	2023	LIMPOPO	Rifampicin Resistant	Bdq, Cfz, E, Eto, H, Lfx, Mfx, Z	Yes	No	Individualized	2023-11-13	No	NEGATIVE (2 CONSECUTIVE CULTURE)	No	No	New	New	Pulmonary (PTB)	Treatment Completed (TC)	Treament Success	9	280	Positive	Yes
New	2023	LIMPOPO	Rifampicin Resistant		Yes	Yes	Short Regimen (9-11 Months)	2023-11-02	No	UNKNOWN	No	No	PT1	Other	Pulmonary (PTB)	Treatment Completed (TC)	Treament Success	10	294	Positive	Yes
New	2023	LIMPOPO	Rifampicin Resistant		Yes	Yes	Short Regimen (9-11 Months)	2023-08-11	Yes	NEGATIVE (2 CONSECUTIVE CULTURE)	No	No	New	New	Pulmonary (PTB)	Treatment Completed (TC)	Treament Success	13	401	Positive	Yes
New	2023	LIMPOPO	Rifampicin Resistant		Yes	Yes	Short Regimen (9-11 Months)		Yes	DIED	No	No	New	New	Pulmonary (PTB)	Died (D)	Died	0	2	Negative
Transfer In	2023	LIMPOPO	Rifampicin Resistant		Yes	Yes	Short Regimen (9-11 Months)		No	DIED	No	No	New	New	Pulmonary (PTB)	Died (D)	Died	1	43	Positive	Yes
New	2023	LIMPOPO	Pre-XDR		Yes	Yes	Short Regimen (9-11 Months)	2023-11-08	No	NEGATIVE (2 CONSECUTIVE CULTURE)	No	No	New	New	Extra Pulmonary (EPTB)	Treatment Completed (TC)	Treament Success	8	235	Negative
New	2023	LIMPOPO	Pre-XDR		Yes	No	Individualized	2023-11-03	Yes	NEGATIVE (2 CONSECUTIVE CULTURE)	No	No	New	New	Pulmonary (PTB)	Not Specified	Not Evaluated	20	611	Negative
Transfer In	2023	LIMPOPO	Rifampicin Resistant		Yes	Yes	Short Regimen (9-11 Months)	2023-06-29	No	NEGATIVE (2 CONSECUTIVE CULTURE)	No	No	New	New	Pulmonary (PTB)	Treatment Completed (TC)	Treament Success	10	293	Negative
Transfer In	2023	LIMPOPO	Rifampicin Resistant		Yes	Yes	Short Regimen (9-11 Months)	2023-06-29	No	NEGATIVE (2 CONSECUTIVE CULTURE)	No	No	New	New	Pulmonary (PTB)	Treatment Completed (TC)	Treament Success	10	293	Negative
New	2023	LIMPOPO	Rifampicin Resistant	Bdq, Lfx, Lzd, Pa	Yes	Yes	Short Regimen (6 Months)	2023-11-28	No	NEGATIVE (2 CONSECUTIVE CULTURE)	No	No	New	New	Extra Pulmonary (EPTB)	Cured (C)	Treament Success	9	272	Positive	Yes
Transfer In	2023	LIMPOPO	Rifampicin Resistant		Yes	Yes	Short Regimen (6 Months)	2023-12-19	Yes	NEGATIVE (2 CONSECUTIVE CULTURE)	Yes	No	PT2	TF2	Pulmonary (PTB)	Loss to Follow-Up	Loss To Follow Up	6	202	Positive	Yes
New	2023	LIMPOPO	Pre-XDR		Yes	No	Individualized		Yes	UNKNOWN	No	No	New	New	Pulmonary (PTB)	Died (D)	Died	7	209	Positive	Yes
New	2023	LIMPOPO	MDR Confirmed	Cfz, E, Lfx, Z	Yes	Yes	Short Regimen (9-11 Months)	2023-05-02	Yes	NEGATIVE (2 CONSECUTIVE CULTURE)	No	No	New	New	Pulmonary (PTB)	Cured (C)	Treament Success	9	253	Positive	Yes
New	2023	LIMPOPO	MDR Confirmed		Yes	Yes	Short Regimen (9-11 Months)	2023-12-19	Yes	NEGATIVE (2 CONSECUTIVE CULTURE)	No	No	PT1	Relapse	Pulmonary (PTB)	Treatment Completed (TC)	Treament Success	10	309	Positive	Yes
New	2023	LIMPOPO	MDR Confirmed		Yes	Yes	Short Regimen (9-11 Months)	2023-11-29	Yes	NEGATIVE (2 CONSECUTIVE CULTURE)	No	No	New	New	Pulmonary (PTB)	Treatment Completed (TC)	Treament Success	10	302	Negative
New	2023	LIMPOPO	MDR Confirmed		Yes	No	Individualized	2023-07-27	Yes	NEGATIVE (2 CONSECUTIVE CULTURE)	Yes	No	PT2	Treatment After Loss to Follow-Up (TAL)	Pulmonary (PTB)	Died (D)	Died	9	258	Positive	Yes
New	2023	LIMPOPO	Rifampicin Resistant	Bdq, Cfz, E, High dose INH, Lfx, Lzd, PYRIDOXIN, Z	Yes	Yes	Short Regimen (9-11 Months)	2023-08-03	No	NEGATIVE (2 CONSECUTIVE CULTURE)	No	No	New	New	Pulmonary (PTB)	Cured (C)	Treament Success	9	279	Positive	Yes
New	2023	LIMPOPO	Rifampicin Resistant		Yes	Yes	Short Regimen (9-11 Months)	2023-09-21	Yes	NEGATIVE (2 CONSECUTIVE CULTURE)	Yes	No	PT2	Treatment After Loss to Follow-Up (TAL)	Pulmonary (PTB)	Cured (C)	Treament Success	17	519	Positive	Yes
New	2023	LIMPOPO	Rifampicin Resistant	Bdq, Cfz, E, High dose INH, Lfx, Lzd, PANADO, PYRIDOXINE, THIAMINE, Z	Yes	Yes	Short Regimen (9-11 Months)		Yes	DIED	No	No	New	New	Pulmonary (PTB)	Died (D)	Died	2	43	Negative
New	2023	LIMPOPO	Rifampicin Resistant		Yes	Yes	Short Regimen (6 Months)	2023-12-19	Yes	NEGATIVE (2 CONSECUTIVE CULTURE)	No	No	New	New	Pulmonary (PTB)	Treatment Failure (TF)	Treatment Failure	8	259	Negative
New	2023	LIMPOPO	Rifampicin Resistant		No	Yes	Short Regimen (9-11 Months)		Yes	UNKNOWN	No	No	New	New	Pulmonary (PTB)	Treatment Completed (TC)	Treament Success	9	256
New	2023	LIMPOPO	Rifampicin Resistant	Cfz, E, Lfx, Z	Yes	Yes	Short Regimen (9-11 Months)	2023-03-14	No	NEGATIVE (2 CONSECUTIVE CULTURE)	No	No	New	New	Pulmonary (PTB)	Cured (C)	Treament Success	10	311	Negative
New	2023	LIMPOPO	MDR Confirmed		Yes	Yes	Short Regimen (9-11 Months)	2023-10-27	No	NEGATIVE (2 CONSECUTIVE CULTURE)	No	No	New	New	Pulmonary (PTB)	Treatment Completed (TC)	Treament Success	9	268	Positive	Yes
New	2023	LIMPOPO	Rifampicin Resistant	ADELACTOL, Aldactive, Bdq, Cfz, Dapsore, DEPRENE, E, FeSO4, Folic acid, High dose INH, LASIX, Lfx, Lzd, PYRIDOXINE, Z	Yes	Yes	Short Regimen (9-11 Months)	2023-06-15	No	NEGATIVE (2 CONSECUTIVE CULTURE)	No	No	New	New	Pulmonary (PTB)	Treatment Completed (TC)	Treament Success	9	278	Positive	Yes
New	2023	LIMPOPO	Rifampicin Resistant		Yes	Yes	Short Regimen (6 Months)	2024-01-19	No	NEGATIVE (2 CONSECUTIVE CULTURE)	No	No	New	New	Pulmonary (PTB)	Cured (C)	Treament Success	6	169	Positive	Yes
New	2023	LIMPOPO	Rifampicin Resistant		Yes	Yes	Short Regimen (9-11 Months)	2023-12-27	Yes	NEGATIVE (2 CONSECUTIVE CULTURE)	No	No	PT1	TF1	Pulmonary (PTB)	Treatment Completed (TC)	Treament Success	10	306	Positive	Yes
New	2023	LIMPOPO	Rifampicin Resistant		Yes	Yes	Short Regimen (9-11 Months)	2023-12-08	Yes	NEGATIVE (2 CONSECUTIVE CULTURE)	No	No	New	New	Pulmonary (PTB)	Treatment Completed (TC)	Treament Success	9	296	Negative
New	2023	LIMPOPO	Rifampicin Resistant	Bdq, Cfz, E, Eto, High dose INH, Lfx, Z	Yes	Yes	Short Regimen (9-11 Months)	2023-07-11	Yes	NEGATIVE (2 CONSECUTIVE CULTURE)	No	No	New	New	Pulmonary (PTB)	Not Specified	Not Evaluated	25	736	Positive	Yes
New	2023	LIMPOPO	Pre-XDR		Yes	No	Individualized	2023-03-16	Yes	NEGATIVE (2 CONSECUTIVE CULTURE)	Yes	No	PT2	Other	Pulmonary (PTB)	Died (D)	Died	21	645	Positive	Yes
New	2023	LIMPOPO	Rifampicin Resistant		Yes	Yes	Short Regimen (9-11 Months)	2023-08-17	No	NEGATIVE (2 CONSECUTIVE CULTURE)	No	No	New	New	Pulmonary (PTB)	Cured (C)	Treament Success	11	340	Positive	Yes
New	2023	LIMPOPO	Rifampicin Resistant	Bdq, Cfz, E, H, Lfx, Lzd, Pyridoxine , Z	Yes	Yes	Short Regimen (9-11 Months)	2023-02-07	No	NEGATIVE (2 CONSECUTIVE CULTURE)	No	No	New	New	Pulmonary (PTB)	Cured (C)	Treament Success	12	370	Positive	Yes
New	2023	LIMPOPO	Rifampicin Resistant		Yes	No	Individualized		No	UNKNOWN	No	No	New	New	Pulmonary (PTB)	Treatment Completed (TC)	Treament Success	19	587	Positive	Yes
New	2023	LIMPOPO	Rifampicin Resistant	H	Yes	Yes	Short Regimen (9-11 Months)		No	POSITIVE (SMEAR AND/OR CULTURE POSITIVE)	No	No	Unknown	New	Pulmonary (PTB)	Died (D)	Died	5	129	Positive	Yes
New	2023	LIMPOPO	Rifampicin Resistant	Bdq, Cfz, E, H, Lfx, PYRIDOXINE, Z	Yes	Yes	Short Regimen (9-11 Months)		No	DIED	No	No	New	New	Pulmonary (PTB)	Died (D)	Died	0	1	Positive	Yes
New	2023	LIMPOPO	MDR Confirmed	Bactrim, Bdq, Cfz, Dlm, E, FeSO4, Folate, Folic acid, High dose INH, Lfx, Lzd, Maxalon, Panado, PYRIDOXINE, Thiamine, Trd, Z	Yes	Yes	Short Regimen (9-11 Months)	2023-05-15	Yes	NEGATIVE (2 CONSECUTIVE CULTURE)	Yes	No	New	New	Pulmonary (PTB)	Treatment Failure (TF)	Treatment Failure	10	318	Positive	Yes
New	2023	LIMPOPO	MDR Confirmed		Yes	Yes	Short Regimen (6 Months)	2023-11-13	Yes	NEGATIVE (2 CONSECUTIVE CULTURE)	No	No	New	New	Pulmonary (PTB)	Treatment Completed (TC)	Treament Success	10	305	Positive	Yes
New	2023	LIMPOPO	XDR-TB Not Confirmed		Yes	Yes	Short Regimen (9-11 Months)		No	UNKNOWN	No	No	New	New	Extra Pulmonary (EPTB)	Treatment Completed (TC)	Treament Success	9	268	Negative
New	2023	LIMPOPO	Rifampicin Resistant		Yes	Yes	Short Regimen (6 Months)	2024-01-25	No	NEGATIVE (2 CONSECUTIVE CULTURE)	No	No	New	New	Pulmonary (PTB)	Cured (C)	Treament Success	6	171	Positive	Yes
New	2023	LIMPOPO	Rifampicin Resistant	Bdq, Lfx, Lzd, Pa	Yes	Yes	Short Regimen (6 Months)		No	UNKNOWN	No	No	New	New	Pulmonary (PTB)	Cured (C)	Treament Success	7	202	Positive	Yes
New	2023	LIMPOPO	Rifampicin Resistant	Bdq, Cfz, E, High dose INH, Lfx, Lzd, PYRIDOXIN, Z	Yes	Yes	Short Regimen (9-11 Months)	2023-12-14	Yes	NEGATIVE (2 CONSECUTIVE CULTURE)	No	No	PT1	TF1	Pulmonary (PTB)	Not Specified	Not Evaluated	21	618	Positive	Yes
New	2023	LIMPOPO	Pre-XDR	Bdq, Cfz, Dlm, Lzd, PYRIDOXINE, Trd	Yes	No	Individualized	2023-10-17	Yes	NEGATIVE (2 CONSECUTIVE CULTURE)	No	No	New	New	Pulmonary (PTB)	Cured (C)	Treament Success	18	528	Positive	Yes
New	2023	LIMPOPO	MDR Confirmed	Bdq, Cfz, E, Lfx, Lzd, Z	Yes	Yes	Short Regimen (9-11 Months)		Yes	UNKNOWN	No	No	New	New	Pulmonary (PTB)	Treatment Completed (TC)	Treament Success	12	391	Positive	Yes
New	2023	LIMPOPO	Rifampicin Resistant		Yes	Yes	Short Regimen (9-11 Months)	2023-07-11	Yes	NEGATIVE (2 CONSECUTIVE CULTURE)	No	No	New	New	Pulmonary (PTB)	Cured (C)	Treament Success	11	336	Positive	Yes
Transfer In	2023	LIMPOPO	Rifampicin Resistant		Yes	Yes	Short Regimen (9-11 Months)	2023-08-02	No	NEGATIVE (2 CONSECUTIVE CULTURE)	No	No	New	New	Pulmonary (PTB)	Cured (C)	Treament Success	10	310	Positive	Yes
New	2023	LIMPOPO	Rifampicin Resistant	BACTRIM, Bdq, FESO4, FOLIC ACID, Lfx, Lzd, Pa	Yes	Yes	Short Regimen (6 Months)		Yes	POSITIVE (SMEAR AND/OR CULTURE POSITIVE)	No	No	New	New	Pulmonary (PTB)	Treatment Completed (TC)	Treament Success	7	199	Positive	Yes
New	2023	LIMPOPO	Rifampicin Resistant		Yes	No	Individualized	2023-05-05	Yes	NEGATIVE (2 CONSECUTIVE CULTURE)	No	No	PT1	Other	Pulmonary (PTB)	Treatment Completed (TC)	Treament Success	17	507	Positive	Yes
New	2023	LIMPOPO	Rifampicin Resistant	Bdq, Cfz, Dlm, E, High dose INH, Isosorbite dinitrate, Lfx, Lzd, PANADO, PYRIDOXINE, THIAMINE, Z	Yes	Yes	Short Regimen (9-11 Months)	2023-10-11	Yes	NEGATIVE (2 CONSECUTIVE CULTURE)	No	No	PT1	TF1	Pulmonary (PTB)	Treatment Completed (TC)	Treament Success	9	280	Negative
New	2023	LIMPOPO	Rifampicin Resistant		Yes	Yes	Short Regimen (9-11 Months)	2023-03-02	Yes	NEGATIVE (2 CONSECUTIVE CULTURE)	No	No	PT1	Relapse	Pulmonary (PTB)	Cured (C)	Treament Success	9	282	Positive	Yes
New	2023	LIMPOPO	Pre-XDR	Bdq, Cfz, Dlm, E, Lzd, PYRIDOXINE, Z	Yes	No	Individualized		No	POSITIVE (SMEAR AND/OR CULTURE POSITIVE)	Yes	No	PT2	TF2	Pulmonary (PTB)	Treatment Failure (TF)	Treatment Failure	8	232	Negative
New	2023	LIMPOPO	Rifampicin Resistant	Bdq, Cfz, E, High dose INH, Lfx, Lzd, PYRIDOXIN, Z	Yes	Yes	Short Regimen (9-11 Months)	2023-11-09	Yes	NEGATIVE (2 CONSECUTIVE CULTURE)	No	No	PT1	TF1	Pulmonary (PTB)	Treatment Failure (TF)	Treatment Failure	12	371	Positive	Yes
New	2023	LIMPOPO	Rifampicin Resistant	Cfz, E, High dose INH, Lfx, PYRIDOXINE, Z	Yes	Yes	Short Regimen (9-11 Months)	2023-10-31	Yes	NEGATIVE (2 CONSECUTIVE CULTURE)	No	No	New	New	Pulmonary (PTB)	Treatment Completed (TC)	Treament Success	10	288	Positive	Yes
New	2023	LIMPOPO	Rifampicin Resistant	Lzd	Yes	Yes	Short Regimen (9-11 Months)	2023-11-17	Yes	NEGATIVE (2 CONSECUTIVE CULTURE)	No	No	New	New	Pulmonary (PTB)	Treatment Completed (TC)	Treament Success	9	284	Negative
New	2023	LIMPOPO	Rifampicin Resistant	B6, Bdq, Cfz, E, H, Lfx, Z	Yes	Yes	Short Regimen (9-11 Months)		No	UNKNOWN	No	No	New	New	Pulmonary (PTB)	Treatment Completed (TC)	Treament Success	8	241	Negative
New	2023	LIMPOPO	Rifampicin Resistant	Bdq, Lfx, Lzd, Pa	Yes	Yes	Short Regimen (6 Months)	2024-01-23	Yes	NEGATIVE (2 CONSECUTIVE CULTURE)	No	No	PT1	Treatment After Loss to Follow-Up (TAL)	Pulmonary (PTB)	Cured (C)	Treament Success	11	308	Negative
New	2023	LIMPOPO	Rifampicin Resistant	Bdq	Yes	No	Individualized		Yes	UNKNOWN	Yes	No	PT2	TF2	Pulmonary (PTB)	Treatment Completed (TC)	Treament Success	18	533	Positive	Yes
New	2023	LIMPOPO	Rifampicin Resistant	Bdq, Cfz, E, Eto, High dose INH, Lfx, Lzd, Z	Yes	Yes	Short Regimen (9-11 Months)	2023-11-08	No	NEGATIVE (2 CONSECUTIVE CULTURE)	No	No	New	New	Pulmonary (PTB)	Cured (C)	Treament Success	8	237	Positive	Yes
New	2023	LIMPOPO	Rifampicin Resistant		Yes	Yes	Short Regimen (9-11 Months)	2023-07-10	No	NEGATIVE (2 CONSECUTIVE CULTURE)	No	No	New	New	Pulmonary (PTB)	Cured (C)	Treament Success	10	322	Negative
New	2023	LIMPOPO	Rifampicin Resistant	Bedaquiline, Cfz, Dlm, Lzd	Yes	No	Individualized	2023-08-29	Yes	NEGATIVE (2 CONSECUTIVE CULTURE)	Yes	No	PT2	TF2	Pulmonary (PTB)	Not Specified	Not Evaluated	23	682	Positive	Yes
New	2023	LIMPOPO	MDR Confirmed		Yes	Yes	Short Regimen (6 Months)	2024-02-01	Yes	NEGATIVE (2 CONSECUTIVE CULTURE)	No	No	New	New	Pulmonary (PTB)	Treatment Completed (TC)	Treament Success	9	272	Negative
New	2023	LIMPOPO	Rifampicin Resistant	Bdq, Cfz, E, High dose INH, Lfx, Lzd, PYRIDOXINE , Z	Yes	Yes	Short Regimen (9-11 Months)	2023-10-11	Yes	NEGATIVE (2 CONSECUTIVE CULTURE)	No	No	New	New	Pulmonary (PTB)	Treatment Completed (TC)	Treament Success	9	282	Positive	Yes
New	2023	LIMPOPO	Rifampicin Resistant	Bdq, Lfx, Lzd, Pa, PYRIDOXINE	Yes	Yes	Short Regimen (6 Months)	2024-02-27	Yes	NEGATIVE (2 CONSECUTIVE CULTURE)	No	No	New	New	Pulmonary (PTB)	Cured (C)	Treament Success	6	188	Positive	Yes
Transfer In	2023	LIMPOPO	Rifampicin Resistant		Yes	Yes	Short Regimen (9-11 Months)	2023-03-14	No	NEGATIVE (2 CONSECUTIVE CULTURE)	No	No	New	New	Pulmonary (PTB)	Cured (C)	Treament Success	11	349	Negative
New	2023	LIMPOPO	Rifampicin Resistant		Yes	Yes	Short Regimen (9-11 Months)	2023-03-14	No	NEGATIVE (2 CONSECUTIVE CULTURE)	No	No	New	New	Pulmonary (PTB)	Cured (C)	Treament Success	11	349	Negative
New	2023	LIMPOPO	Rifampicin Resistant		Yes	Yes	Short Regimen (6 Months)	2023-12-27	No	NEGATIVE (2 CONSECUTIVE CULTURE)	No	No	PT1	TF1	Pulmonary (PTB)	Treatment Completed (TC)	Treament Success	10	292	Negative
New	2023	LIMPOPO	MDR Confirmed	Bdq, Lfx, Lzd, Pa	Yes	Yes	Short Regimen (6 Months)	2024-01-19	No	NEGATIVE (2 CONSECUTIVE CULTURE)	No	No	New	New	Pulmonary (PTB)	Treatment Completed (TC)	Treament Success	18	529	Positive	Yes
Transfer In	2023	LIMPOPO	MDR Confirmed	Bdq, Cfz, Dlm, Lfx, Lzd	Yes	No	Individualized	2023-06-23	Yes	NEGATIVE (2 CONSECUTIVE CULTURE)	Yes	No	PT2	TF2	Pulmonary (PTB)	Treatment Completed (TC)	Treament Success	17	512	Negative
New	2023	LIMPOPO	MDR Confirmed	Bdq, Cfz, Dlm, Lfx, Lzd	Yes	No	Individualized	2023-06-23	Yes	NEGATIVE (2 CONSECUTIVE CULTURE)	Yes	No	PT2	TF2	Pulmonary (PTB)	Treatment Completed (TC)	Treament Success	17	512	Negative
New	2023	LIMPOPO	MDR Confirmed		Yes	Yes	Short Regimen (9-11 Months)	2023-04-06	Yes	NEGATIVE (2 CONSECUTIVE CULTURE)	No	No	PT1	Treatment After Loss to Follow-Up (TAL)	Pulmonary (PTB)	Cured (C)	Treament Success	11	345	Positive	Yes
New	2023	LIMPOPO	Rifampicin Resistant		Yes	Yes	Short Regimen (6 Months)	2023-11-13	No	NEGATIVE (2 CONSECUTIVE CULTURE)	No	No	New	New	Pulmonary (PTB)	Cured (C)	Treament Success	7	194	Positive	Yes
New	2023	LIMPOPO	Rifampicin Resistant		Yes	No	Individualized	2023-04-13	Yes	NEGATIVE (2 CONSECUTIVE CULTURE)	Yes	No	PT2	Treatment After Loss to Follow-Up (TAL)	Pulmonary (PTB)	Loss to Follow-Up	Loss To Follow Up	12	366	Positive	Yes
New	2023	LIMPOPO	MDR Confirmed		Yes	Yes	Short Regimen (9-11 Months)	2023-06-27	Yes	NEGATIVE (2 CONSECUTIVE CULTURE)	No	No	PT1	Other	Pulmonary (PTB)	Treatment Completed (TC)	Treament Success	13	392	Positive	Yes
New	2023	LIMPOPO	Rifampicin Resistant		Yes	Yes	Short Regimen (9-11 Months)	2023-03-08	No	NEGATIVE (2 CONSECUTIVE CULTURE)	No	No	PT1	Relapse	Pulmonary (PTB)	Treatment Completed (TC)	Treament Success	11	337	Positive	Yes
New	2023	LIMPOPO	Rifampicin Resistant	Bdq, Cfz, E, H, Lfx, Lzd, Z	Yes	Yes	Short Regimen (9-11 Months)	2023-04-17	No	NEGATIVE (2 CONSECUTIVE CULTURE)	No	No	PT1	Relapse	Pulmonary (PTB)	Cured (C)	Treament Success	9	281	Negative
New	2023	LIMPOPO	Rifampicin Resistant		Yes	Yes	Short Regimen (9-11 Months)	2023-10-31	No	NEGATIVE (2 CONSECUTIVE CULTURE)	No	No	New	New	Pulmonary (PTB)	Treatment Completed (TC)	Treament Success	10	301	Positive	Yes
New	2023	LIMPOPO	Rifampicin Resistant		Yes	Yes	Short Regimen (9-11 Months)	2023-10-09	No	NEGATIVE (2 CONSECUTIVE CULTURE)	No	No	New	New	Pulmonary (PTB)	Treatment Completed (TC)	Treament Success	8	236	Positive	Yes
New	2023	LIMPOPO	Rifampicin Resistant		Yes	Yes	Short Regimen (6 Months)		No	UNKNOWN	No	No	New	New	Pulmonary (PTB)	Treatment Completed (TC)	Treament Success	8	226	Positive	Yes
New	2023	LIMPOPO	Rifampicin Resistant	Bdq, Lfx, Lzd, Pa	Yes	Yes	Short Regimen (6 Months)		Yes	DIED	No	No	New	New	Pulmonary (PTB)	Died (D)	Died	1	21	Negative
New	2023	LIMPOPO	MDR Confirmed	Bdq, Cfz, E, High dose INH, Lfx, Lzd, Z	Yes	Yes	Short Regimen (9-11 Months)	2023-11-22	Yes	NEGATIVE (2 CONSECUTIVE CULTURE)	No	No	New	New	Pulmonary (PTB)	Cured (C)	Treament Success	9	268	Positive	Yes
New	2023	LIMPOPO	MDR Confirmed		Yes	Yes	Short Regimen (9-11 Months)	2023-10-11	Yes	NEGATIVE (2 CONSECUTIVE CULTURE)	No	No	New	New	Pulmonary (PTB)	Cured (C)	Treament Success	10	300	Negative
New	2023	LIMPOPO	Rifampicin Resistant	Bdq, FeSO4, Folic acid, Lfx, Lzd, Pa	Yes	Yes	Short Regimen (6 Months)	2023-12-18	No	NEGATIVE (2 CONSECUTIVE CULTURE)	No	No	New	New	Pulmonary (PTB)	Treatment Completed (TC)	Treament Success	6	173	Negative
New	2023	LIMPOPO	Rifampicin Resistant		Yes	Yes	Short Regimen (6 Months)	2024-01-15	Yes	NEGATIVE (2 CONSECUTIVE CULTURE)	No	No	PT1	Relapse	Pulmonary (PTB)	Cured (C)	Treament Success	7	213	Positive	Yes
New	2023	LIMPOPO	Rifampicin Resistant	Cfz, E, Lfx, PYRIDOXINE, Z	Yes	Yes	Short Regimen (9-11 Months)	2023-03-31	Yes	NEGATIVE (2 CONSECUTIVE CULTURE)	No	No	New	New	Pulmonary (PTB)	Cured (C)	Treament Success	9	282	Positive	Yes
New	2023	LIMPOPO	Rifampicin Resistant	Cfz, Lfx, Lzd, PYRIDOXINE	Yes	Yes	Short Regimen (9-11 Months)	2023-09-19	No	NEGATIVE (2 CONSECUTIVE CULTURE)	No	No	New	New	Pulmonary (PTB)	Cured (C)	Treament Success	9	252	Positive	Yes
Transfer In	2023	LIMPOPO	MDR Confirmed	Cfz, E, Lfx, Lzd, Z	Yes	Yes	Short Regimen (9-11 Months)	2023-11-07	Yes	NEGATIVE (2 CONSECUTIVE CULTURE)	No	No	New	New	Pulmonary (PTB)	Cured (C)	Treament Success	12	377	Positive	Yes
New	2023	LIMPOPO	MDR Confirmed		Yes	Yes	Short Regimen (9-11 Months)		No	LOSS TO FOLLOW-UP	No	No	New	New	Pulmonary (PTB)	Loss to Follow-Up	Loss To Follow Up	5	152	Positive	Yes
New	2023	LIMPOPO	Rifampicin Resistant		Yes	Yes	Short Regimen (6 Months)	2024-02-16	No	NEGATIVE (2 CONSECUTIVE CULTURE)	Yes	No	PT2	Treatment After Loss to Follow-Up (TAL)	Pulmonary (PTB)	Cured (C)	Treament Success	6	204
New	2023	LIMPOPO	Rifampicin Resistant		Yes	Yes	Short Regimen (6 Months)	2023-12-14	Yes	NEGATIVE (2 CONSECUTIVE CULTURE)	No	No	New	New	Pulmonary (PTB)	Treatment Completed (TC)	Treament Success	10	312	Positive	Yes
New	2023	LIMPOPO	Rifampicin Resistant		Yes	Yes	Short Regimen (9-11 Months)	2023-05-17	No	NEGATIVE (2 CONSECUTIVE CULTURE)	No	No	New	New	Pulmonary (PTB)	Cured (C)	Treament Success	11	322	Positive	Yes
New	2023	LIMPOPO	Rifampicin Resistant		Yes	No	Individualized	2023-11-17	Yes	NEGATIVE (2 CONSECUTIVE CULTURE)	Yes	No	PT2	Treatment After Loss to Follow-Up (TAL)	Pulmonary (PTB)	Died (D)	Died	20	613	Positive	Yes
New	2023	LIMPOPO	Rifampicin Resistant	Augmentin, Bdq, Cfz, Dlm, E, Ferrous, FeSO4, Folate, Folic acid, H, High dose INH, Lfx, Lzd, PANADO, PYRIDOXINE, Z	Yes	Yes	Short Regimen (9-11 Months)	2023-04-11	Yes	NEGATIVE (2 CONSECUTIVE CULTURE)	No	No	New	New	Pulmonary (PTB)	Treatment Completed (TC)	Treament Success	8	245	Positive	Yes
New	2023	LIMPOPO	Rifampicin Resistant		Yes	Yes	Short Regimen (9-11 Months)	2023-05-15	Yes	NEGATIVE (2 CONSECUTIVE CULTURE)	No	No	New	New	Pulmonary (PTB)	Cured (C)	Treament Success	9	267	Negative
New	2023	LIMPOPO	Rifampicin Resistant	Bdq, Cfz, Eto, H, Lfx, Mfx, Z	Yes	Yes	Short Regimen (9-11 Months)	2023-11-10	No	NEGATIVE (2 CONSECUTIVE CULTURE)	No	No	New	New	Pulmonary (PTB)	Treatment Completed (TC)	Treament Success	10	291	Positive	Yes
Transfer In	2023	LIMPOPO	Rifampicin Resistant		Yes	No	Individualized	2023-04-13	Yes	NEGATIVE (2 CONSECUTIVE CULTURE)	No	No	New	New	Pulmonary (PTB)	Treatment Completed (TC)	Treament Success	2	51	Negative
New	2023	LIMPOPO	Rifampicin Resistant		Yes	Yes	Short Regimen (9-11 Months)	2023-07-25	No	NEGATIVE (2 CONSECUTIVE CULTURE)	No	No	New	New	Pulmonary (PTB)	Died (D)	Died	3	91	Positive	Yes
New	2023	LIMPOPO	Rifampicin Resistant		Yes	Yes	Short Regimen (9-11 Months)		Yes	UNKNOWN	No	No	New	New	Pulmonary (PTB)	Treatment Completed (TC)	Treament Success	12	369	Positive	Yes
New	2023	LIMPOPO	Rifampicin Resistant	Bdq, Lfx, Lzd, Pa, Pyridoxine	Yes	Yes	Short Regimen (9-11 Months)	2023-12-05	No	NEGATIVE (2 CONSECUTIVE CULTURE)	No	No	PT1	Treatment After Loss to Follow-Up (TAL)	Pulmonary (PTB)	Cured (C)	Treament Success	8	232	Negative
New	2023	LIMPOPO	Rifampicin Resistant	Bdq	Yes	Yes	Short Regimen (9-11 Months)		Yes	UNKNOWN	No	No	New	New	Pulmonary (PTB)	Cured (C)	Treament Success	12	365	Positive	Yes
Transfer In	2023	LIMPOPO	Rifampicin Resistant	Bdq, Lfx, Lzd, Pa	Yes	Yes	Short Regimen (6 Months)	2024-02-21	Yes	NEGATIVE (2 CONSECUTIVE CULTURE)	Yes	No	PT2	TF2	Pulmonary (PTB)	Cured (C)	Treament Success	8	241	Negative
New	2023	LIMPOPO	Rifampicin Resistant		Yes	Yes	Short Regimen (9-11 Months)	2023-03-30	No	NEGATIVE (2 CONSECUTIVE CULTURE)	No	No	New	New	Pulmonary (PTB)	Cured (C)	Treament Success	9	272	Positive	Yes
New	2023	LIMPOPO	Rifampicin Resistant	Bdq, Lfx, Lzd, Pa	Yes	Yes	Short Regimen (6 Months)	2024-01-16	Yes	NEGATIVE (2 CONSECUTIVE CULTURE)	No	No	New	New	Pulmonary (PTB)	Cured (C)	Treament Success	6	190
Moved In	2023	LIMPOPO	Rifampicin Resistant		Yes	Yes	Short Regimen (9-11 Months)	2023-02-21	Yes	NEGATIVE (2 CONSECUTIVE CULTURE)	No	No	PT1	Other	Pulmonary (PTB)	Cured (C)	Treament Success	12	371	Positive	Yes
New	2023	LIMPOPO	Rifampicin Resistant		Yes	Yes	Short Regimen (9-11 Months)		No	DIED	No	No	New	New	Pulmonary (PTB)	Died (D)	Died	1	19	Positive	Yes
New	2023	LIMPOPO	Rifampicin Resistant	Bdq, Cfz, E, High dose INH, Lfx, Lzd, PYRIDOXINE, Z	Yes	Yes	Short Regimen (9-11 Months)		No	DIED	No	No	New	New	Pulmonary (PTB)	Died (D)	Died	1	22	Positive	Yes
New	2023	LIMPOPO	Pre-XDR		Yes	Yes	Short Regimen (6 Months)	2024-02-22	Yes	NEGATIVE (2 CONSECUTIVE CULTURE)	Yes	No	PT2	TF2	Pulmonary (PTB)	Cured (C)	Treament Success	6	169	Positive	Yes
New	2023	LIMPOPO	Pre-XDR	Bdq, Lfx, Lzd, Pa	Yes	Yes	Short Regimen (6 Months)	2024-01-18	Yes	NEGATIVE (2 CONSECUTIVE CULTURE)	No	No	New	New	Pulmonary (PTB)	Cured (C)	Treament Success	7	240	Positive
Transfer In	2023	LIMPOPO	MDR Confirmed	Bdq, Cfz, E, High dose INH, Lfx, Lzd, VIT B6, Z	Yes	Yes	Short Regimen (9-11 Months)		Yes	LOSS TO FOLLOW-UP	No	No	New	New	Pulmonary (PTB)	Loss to Follow-Up	Loss To Follow Up	5	148	Positive	Yes
New	2023	LIMPOPO	Rifampicin Resistant	Bdq, FeSO4, Folic, Folic Acid, Lfx, Lzd, Pa, PANADO	Yes	Yes	Short Regimen (6 Months)		Yes	UNKNOWN	Yes	No	PT2	Treatment After Loss to Follow-Up (TAL)	Pulmonary (PTB)	Treatment Completed (TC)	Treament Success	6	184	Positive	Yes
New	2023	LIMPOPO	Rifampicin Resistant		Yes	Yes	Short Regimen (6 Months)	2024-02-06	No	NEGATIVE (2 CONSECUTIVE CULTURE)	No	No	PT1	Relapse	Pulmonary (PTB)	Treatment Completed (TC)	Treament Success	8	252	Positive	Yes
New	2023	LIMPOPO	Rifampicin Resistant	Bdq, Cfz, E, High dose INH, Lfx, Pyridoxine, Z	Yes	Yes	Short Regimen (9-11 Months)	2023-08-15	Yes	NEGATIVE (2 CONSECUTIVE CULTURE)	No	No	New	New	Pulmonary (PTB)	Treatment Completed (TC)	Treament Success	9	272	Negative
New	2023	LIMPOPO	Rifampicin Resistant	Bdq, Cfz, E, H, High dose INH, Lfx, Lzd, pyridoxine, Pyrodoxin, Z	Yes	Yes	Short Regimen (9-11 Months)	2023-10-27	Yes	NEGATIVE (2 CONSECUTIVE CULTURE)	No	No	New	New	Pulmonary (PTB)	Treatment Completed (TC)	Treament Success	11	334	Negative
Transfer In	2023	LIMPOPO	Rifampicin Resistant	Bdq, Cfz, E, High dose INH, Lfx, Lzd, Z	Yes	Yes	Short Regimen (9-11 Months)		Yes	POSITIVE (SMEAR AND/OR CULTURE POSITIVE)	No	No	PT1	Relapse	Pulmonary (PTB)	Not Specified	Not Evaluated	23	680	Positive	Yes
New	2023	LIMPOPO	Rifampicin Resistant	Bdq, Cfz, E, Eto, High dose INH, Lfx, Lzd, Z	Yes	Yes	Short Regimen (9-11 Months)	2023-12-06	No	NEGATIVE (2 CONSECUTIVE CULTURE)	No	No	New	New	Pulmonary (PTB)	Died (D)	Died	5	179	Positive	Yes
New	2023	LIMPOPO	Rifampicin Resistant		Yes	Yes	Short Regimen (6 Months)		Yes	TRANSFERRED OUT	No	No	New	New	Pulmonary (PTB)	Died (D)	Died	10	285	Positive	Yes
Transfer In	2023	LIMPOPO	Rifampicin Resistant		Yes	Yes	Short Regimen (6 Months)		Yes	UNKNOWN	No	No	New	New	Pulmonary (PTB)	Died (D)	Died	10	285	Positive	Yes
New	2023	LIMPOPO	Pre-XDR	Bdq, Cfz, E, High dose INH, Lfx, Lzd, Z	Yes	Yes	Short Regimen (6 Months)		Yes	NEGATIVE (2 CONSECUTIVE CULTURE)	Yes	No	PT2	Treatment After Loss to Follow-Up (TAL)	Pulmonary (PTB)	Died (D)	Died	4	126	Positive	Yes
New	2023	LIMPOPO	MDR Confirmed	Bdq, Cfz, E, High dose INH, Lfx, PYRIDOXIN, Z	Yes	Yes	Short Regimen (9-11 Months)		Yes	POSITIVE (SMEAR AND/OR CULTURE POSITIVE)	No	No	PT1	TF1	Pulmonary (PTB)	Treatment Failure (TF)	Treatment Failure	14	407	Positive	Yes
New	2023	LIMPOPO	MDR Confirmed	Bdq, Cfz, E, High dose INH, Lfx, Lzd, PYRIDOXIN, Z	Yes	Yes	Short Regimen (9-11 Months)		Yes	UNKNOWN	No	No	New	New	Pulmonary (PTB)	Loss to Follow-Up	Loss To Follow Up	12	356	Positive	Yes
New	2023	LIMPOPO	Rifampicin Resistant		Yes	Yes	Short Regimen (6 Months)	2024-01-19	No	NEGATIVE (2 CONSECUTIVE CULTURE)	No	No	New	New	Pulmonary (PTB)	Cured (C)	Treament Success	8	245	Positive	Yes
New	2023	LIMPOPO	Rifampicin Resistant		Yes	Yes	Short Regimen (9-11 Months)	2023-06-30	Yes	NEGATIVE (2 CONSECUTIVE CULTURE)	No	No	New	New	Pulmonary (PTB)	Treatment Completed (TC)	Treament Success	9	265	Positive	Yes
New	2023	LIMPOPO	Rifampicin Resistant		Yes	Yes	Short Regimen (9-11 Months)	2023-05-05	No	NEGATIVE (2 CONSECUTIVE CULTURE)	No	No	New	New	Pulmonary (PTB)	Cured (C)	Treament Success	16	486	Positive	Yes
New	2023	LIMPOPO	Rifampicin Resistant		Yes	Yes	Short Regimen (9-11 Months)	2023-05-29	Yes	NEGATIVE (2 CONSECUTIVE CULTURE)	No	No	New	New	Pulmonary (PTB)	Cured (C)	Treament Success	8	247	Positive	Yes
New	2023	LIMPOPO	Rifampicin Resistant		Yes	Yes	Short Regimen (6 Months)		Yes	DIED	No	No	PT1	Relapse	Pulmonary (PTB)	Died (D)	Died	2	51	Positive	Yes
New	2023	LIMPOPO	Pre-XDR	Bdq, High dose INH, Lfx, Lzd, Pa	Yes	Yes	Short Regimen (9-11 Months)	2024-10-03	No	UNKNOWN	No	No	New	New	Pulmonary (PTB)	Cured (C)	Treament Success	18	558	Negative
New	2023	LIMPOPO	MDR Confirmed	Bdq, Lfx, Lzd, Pa	Yes	Yes	Short Regimen (6 Months)		Yes	POSITIVE (SMEAR AND/OR CULTURE POSITIVE)	No	No	New	New	Pulmonary (PTB)	Treatment Failure (TF)	Treatment Failure	9	266	Positive
New	2023	LIMPOPO	MDR Confirmed		Yes	No	Individualized		Yes	POSITIVE (SMEAR AND/OR CULTURE POSITIVE)	Yes	No	PT2	TF2	Pulmonary (PTB)	Died (D)	Died	5	161	Positive	Yes
New	2023	LIMPOPO	Rifampicin Resistant		Yes	Yes	Short Regimen (6 Months)	2024-02-06	No	NEGATIVE (2 CONSECUTIVE CULTURE)	No	No	New	New	Pulmonary (PTB)	Treatment Completed (TC)	Treament Success	10	299	Positive	Yes
New	2023	LIMPOPO	Rifampicin Resistant		Yes	Yes	Short Regimen (9-11 Months)		No	UNKNOWN	No	No	New	New	Pulmonary (PTB)	Cured (C)	Treament Success	3	85	Negative
New	2023	LIMPOPO	Rifampicin Resistant		Yes	Yes	Short Regimen (6 Months)	2024-01-24	Yes	NEGATIVE (2 CONSECUTIVE CULTURE)	Yes	No	PT2	TF2	Pulmonary (PTB)	Treatment Completed (TC)	Treament Success	8	259	Positive	Yes
New	2023	LIMPOPO	Rifampicin Resistant	FLUCONAZOLE	Yes	Yes	Short Regimen (9-11 Months)	2023-03-15	No	NEGATIVE (2 CONSECUTIVE CULTURE)	No	No	PT1	Relapse	Pulmonary (PTB)	Cured (C)	Treament Success	11	315	Positive	Yes
Moved In	2023	LIMPOPO	Rifampicin Resistant		Yes	Yes	Short Regimen (6 Months)	2023-12-08	No	NEGATIVE (2 CONSECUTIVE CULTURE)	No	No	PT1	Treatment After Loss to Follow-Up (TAL)	Pulmonary (PTB)	Cured (C)	Treament Success	5	172	Positive	Yes
Transfer In	2023	LIMPOPO	Rifampicin Resistant		Yes	Yes	Short Regimen (6 Months)	2023-12-08	No	NEGATIVE (2 CONSECUTIVE CULTURE)	No	No	PT1	Treatment After Loss to Follow-Up (TAL)	Pulmonary (PTB)	Cured (C)	Treament Success	5	172	Positive	Yes
New	2023	LIMPOPO	Rifampicin Resistant	Bdq, Lfx, Pretomanid	Yes	Yes	Short Regimen (6 Months)	2024-01-18	Yes	NEGATIVE (2 CONSECUTIVE CULTURE)	No	No	PT1	Relapse	Pulmonary (PTB)	Cured (C)	Treament Success	7	188	Negative
New	2023	LIMPOPO	Rifampicin Resistant		Yes	No	Individualized		No	NEGATIVE (2 CONSECUTIVE CULTURE)	Yes	No	PT2	TF2	Pulmonary (PTB)	Cured (C)	Treament Success	7	199	Positive
New	2023	LIMPOPO	Rifampicin Resistant		Yes	Yes	Short Regimen (9-11 Months)	2023-06-13	No	NEGATIVE (2 CONSECUTIVE CULTURE)	No	No	PT1	TF1	Extra Pulmonary (EPTB)	Treatment Completed (TC)	Treament Success	9	292	Positive	Yes
New	2023	LIMPOPO	Rifampicin Resistant		Yes	Yes	Short Regimen (6 Months)	2023-12-19	Yes	NEGATIVE (2 CONSECUTIVE CULTURE)	No	No	New	New	Pulmonary (PTB)	Cured (C)	Treament Success	7	204	Negative
New	2023	LIMPOPO	Rifampicin Resistant	Bdq, Cfz, Dlm, Lfx, Lzd, PYRIDOXINE	Yes	No	Individualized	2023-07-25	Yes	NEGATIVE (2 CONSECUTIVE CULTURE)	No	No	New	New	Pulmonary (PTB)	Not Specified	Not Evaluated	25	751	Positive	Yes
New	2023	LIMPOPO	Rifampicin Resistant		Yes	No	Individualized	2023-04-18	Yes	NEGATIVE (2 CONSECUTIVE CULTURE)	No	No	PT1	Treatment After Loss to Follow-Up (TAL)	Pulmonary (PTB)	Loss to Follow-Up	Loss To Follow Up	7	243	Positive	Yes
New	2023	LIMPOPO	Rifampicin Resistant		Yes	Yes	Short Regimen (6 Months)		Yes	DIED	Yes	No	PT2	Treatment After Loss to Follow-Up (TAL)	Pulmonary (PTB)	Died (D)	Died	1	33	Negative
New	2023	LIMPOPO	Rifampicin Resistant		Yes	Yes	Short Regimen (9-11 Months)		Yes	DIED	No	No	New	New	Extra Pulmonary (EPTB)	Died (D)	Died	5	141	Positive	Yes
New	2023	LIMPOPO	MDR Not Confirmed		Yes	Yes	Short Regimen (9-11 Months)		Yes	TRANSFERRED OUT	No	No	New	New	Extra Pulmonary (EPTB)	Another Country	Transfer Out	25	753	Positive	Yes
New	2023	LIMPOPO	MDR Confirmed		Yes	Yes	Short Regimen (9-11 Months)		Yes	DIED	No	No	PT1	Relapse	Pulmonary (PTB)	Died (D)	Died	4	109	Positive	Yes
New	2023	LIMPOPO	Rifampicin Resistant		Yes	Yes	Short Regimen (9-11 Months)	2023-07-27	No	NEGATIVE (2 CONSECUTIVE CULTURE)	No	No	PT1	TF1	Pulmonary (PTB)	Treatment Completed (TC)	Treament Success	10	313	Negative
New	2023	LIMPOPO	Rifampicin Resistant		Yes	Yes	Short Regimen (9-11 Months)	2023-06-07	Yes	NEGATIVE (2 CONSECUTIVE CULTURE)	No	No	New	New	Pulmonary (PTB)	Cured (C)	Treament Success	8	267	Positive	Yes
New	2023	LIMPOPO	Rifampicin Resistant		Yes	Yes	Short Regimen (9-11 Months)		Yes	UNKNOWN	No	No	New	New	Pulmonary (PTB)	Treatment Completed (TC)	Treament Success	9	286	Positive	Yes
New	2023	LIMPOPO	Rifampicin Resistant		Yes	Yes	Short Regimen (9-11 Months)		No	UNKNOWN	No	No	New	New	Pulmonary (PTB)	Treatment Completed (TC)	Treament Success	11	328	Positive	Yes
New	2023	LIMPOPO	Rifampicin Resistant	BACTRIM, Bdq, Lfx, Lzd, Pa	Yes	Yes	Short Regimen (6 Months)		Yes	LOSS TO FOLLOW-UP	No	No	PT1	Treatment After Loss to Follow-Up (TAL)	Pulmonary (PTB)	Loss to Follow-Up	Loss To Follow Up	6	175	Positive	Yes
New	2023	LIMPOPO	MDR Confirmed		Yes	Yes	Short Regimen (9-11 Months)		No	UNKNOWN	No	No	New	New	Pulmonary (PTB)	Cured (C)	Treament Success	11	341	Positive	Yes
New	2023	LIMPOPO	MDR Confirmed	Bdq, Cfz, E, High dose INH, Lfx, Lzd, PYRIDOXINE, Z	Yes	Yes	Short Regimen (9-11 Months)		Yes	TRANSFERRED OUT	No	No	New	New	Pulmonary (PTB)	Another Country	Transfer Out	27	797	Positive	Yes
New	2023	LIMPOPO	Rifampicin Resistant		Yes	Yes	Short Regimen (9-11 Months)	2023-11-21	Yes	NEGATIVE (2 CONSECUTIVE CULTURE)	No	No	PT1	Relapse	Extra Pulmonary (EPTB)	Treatment Completed (TC)	Treament Success	13	401	Positive	Yes
New	2023	LIMPOPO	Rifampicin Resistant		Yes	Yes	Short Regimen (6 Months)	2023-11-21	No	UNKNOWN	No	No	New	New	Pulmonary (PTB)	Cured (C)	Treament Success	7	198	Positive	Yes
New	2023	LIMPOPO	Rifampicin Resistant		Yes	Yes	Short Regimen (6 Months)	2023-12-08	Yes	NEGATIVE (2 CONSECUTIVE CULTURE)	No	No	New	New	Pulmonary (PTB)	Cured (C)	Treament Success	8	217	Positive	Yes
New	2023	LIMPOPO	Rifampicin Resistant		Yes	Yes	Short Regimen (6 Months)	2024-01-23	No	NEGATIVE (2 CONSECUTIVE CULTURE)	No	No	New	New	Pulmonary (PTB)	Cured (C)	Treament Success	6	171	Negative
New	2023	LIMPOPO	Rifampicin Resistant		Yes	Yes	Short Regimen (6 Months)	2024-01-10	Yes	NEGATIVE (2 CONSECUTIVE CULTURE)	No	No	New	New	Pulmonary (PTB)	Cured (C)	Treament Success	7	210	Positive	Yes
New	2023	LIMPOPO	Rifampicin Resistant	Bdq, Cfz, E, High dose INH, Lfx, Lzd, PYRIDOXINE, Z	Yes	No	Individualized	2023-07-26	No	NEGATIVE (2 CONSECUTIVE CULTURE)	Yes	No	PT2	Treatment After Loss to Follow-Up (TAL)	Pulmonary (PTB)	Loss to Follow-Up	Loss To Follow Up	9	259	Positive	Yes
New	2023	LIMPOPO	Rifampicin Resistant		Yes	No	Individualized		Yes	DIED	No	No	PT1	Treatment After Loss to Follow-Up (TAL)	Pulmonary (PTB)	Died (D)	Died	0	15	Positive	No
New	2023	LIMPOPO	Pre-XDR	Bdq, Lfx, Lzd, Pa	Yes	Yes	Short Regimen (6 Months)	2024-01-31	Yes	NEGATIVE (2 CONSECUTIVE CULTURE)	No	No	New	New	Pulmonary (PTB)	Cured (C)	Treament Success	6	182	Positive
New	2023	LIMPOPO	XDR-TB Not Confirmed		Yes	Yes	Short Regimen (9-11 Months)		No	UNKNOWN	No	No	New	New	Pulmonary (PTB)	Treatment Completed (TC)	Treament Success	9	273	Negative
New	2023	LIMPOPO	Rifampicin Resistant		Yes	Yes	Short Regimen (9-11 Months)	2023-06-03	Yes	NEGATIVE (2 CONSECUTIVE CULTURE)	No	No	New	New	Pulmonary (PTB)	Treatment Completed (TC)	Treament Success	16	500	Positive	Yes
New	2023	LIMPOPO	Rifampicin Resistant	Bdq, Cfz, E, High dose INH, Lfx, Lzd, PYRIDOXINE, Treptyline, Z	Yes	Yes	Short Regimen (9-11 Months)	2023-03-08	Yes	NEGATIVE (2 CONSECUTIVE CULTURE)	No	No	New	New	Pulmonary (PTB)	Treatment Completed (TC)	Treament Success	8	252	Positive	Yes
New	2023	LIMPOPO	Rifampicin Resistant	Bdq, Cfz, E, High dose INH, Lfx, Lzd, PYRIDOXINE, Z	Yes	Yes	Short Regimen (9-11 Months)	2023-12-05	Yes	NEGATIVE (2 CONSECUTIVE CULTURE)	No	No	New	New	Pulmonary (PTB)	Cured (C)	Treament Success	10	312	Negative
New	2023	LIMPOPO	Rifampicin Resistant	Bdq, Dlm, Lfx, Lzd	Yes	Yes	Short Regimen (6 Months)	2024-01-19	No	NEGATIVE (2 CONSECUTIVE CULTURE)	No	No	New	New	Pulmonary (PTB)	Treatment Completed (TC)	Treament Success	8	228	Negative
New	2023	LIMPOPO	Rifampicin Resistant		Yes	Yes	Short Regimen (9-11 Months)	2023-11-22	Yes	NEGATIVE (2 CONSECUTIVE CULTURE)	No	No	New	New	Pulmonary (PTB)	Cured (C)	Treament Success	9	259	Negative
New	2023	LIMPOPO	Rifampicin Resistant	Bdq, Cfz, Lfx, Lzd, Z	Yes	Yes	Short Regimen (9-11 Months)		No	UNKNOWN	No	No	Unknown	New	Pulmonary (PTB)	Cured (C)	Treament Success	0	0
New	2023	LIMPOPO	Rifampicin Resistant	Bdq	Yes	Yes	Short Regimen (6 Months)	2024-02-09	Yes	NEGATIVE (2 CONSECUTIVE CULTURE)	No	No	New	New	Pulmonary (PTB)	Cured (C)	Treament Success	7	202	Negative
New	2023	LIMPOPO	Rifampicin Resistant	Bdq, Cfz, E, High dose INH, Lfx, PYRIDOXINE, Z	Yes	Yes	Short Regimen (9-11 Months)	2023-07-25	Yes	NEGATIVE (2 CONSECUTIVE CULTURE)	No	No	New	New	Pulmonary (PTB)	Not Specified	Not Evaluated	24	723	Positive	Yes
New	2023	LIMPOPO	MDR Confirmed		Yes	Yes	Short Regimen (6 Months)	2024-03-05	Yes	NEGATIVE (2 CONSECUTIVE CULTURE)	No	No	New	New	Pulmonary (PTB)	Cured (C)	Treament Success	7	211	Negative
New	2023	LIMPOPO	Rifampicin Resistant	Bdq, Lfx, Lzd, Pa	Yes	Yes	Short Regimen (6 Months)	2024-01-16	Yes	NEGATIVE (2 CONSECUTIVE CULTURE)	Yes	No	PT2	TF2	Pulmonary (PTB)	Treatment Failure (TF)	Treatment Failure	6	180	Negative
New	2023	LIMPOPO	Rifampicin Resistant		No	Yes	Short Regimen (9-11 Months)	2023-03-23	No	NEGATIVE (2 CONSECUTIVE CULTURE)	Yes	No	PT1	Treatment After Loss to Follow-Up (TAL)	Pulmonary TB (PTB) + Extra Pulmonary TB (EPTB)	Treatment Completed (TC)	Treament Success	11	341	Positive	Yes
New	2023	LIMPOPO	Rifampicin Resistant		Yes	Yes	Short Regimen (9-11 Months)	2023-11-30	No	NEGATIVE (2 CONSECUTIVE CULTURE)	No	No	New	New	Extra Pulmonary (EPTB)	Treatment Completed (TC)	Treament Success	9	277	Positive	Yes
New	2023	LIMPOPO	Rifampicin Resistant		Yes	Yes	Short Regimen (9-11 Months)		Yes	LOSS TO FOLLOW-UP	No	No	PT1	Other	Pulmonary (PTB)	Loss to Follow-Up	Loss To Follow Up	1	51	Positive	Yes
New	2023	LIMPOPO	Rifampicin Resistant		Yes	No	Individualized		Yes	UNKNOWN	No	No	PT1	Relapse	Pulmonary (PTB)	Died (D)	Died	7	204	Positive	Yes
Moved In	2023	LIMPOPO	Rifampicin Resistant		Yes	No	Individualized		Yes	UNKNOWN	No	No	PT1	Relapse	Pulmonary (PTB)	Died (D)	Died	7	204	Positive	Yes
New	2023	LIMPOPO	Rifampicin Resistant		Yes	Yes	Short Regimen (9-11 Months)		No	DIED	No	No	New	New	Pulmonary (PTB)	Died (D)	Died	1	41	Positive	Yes
New	2023	LIMPOPO	Pre-XDR	Bdq, Lfx, Lzd, Pa	Yes	Yes	Short Regimen (6 Months)	2024-01-04	No	NEGATIVE (2 CONSECUTIVE CULTURE)	Yes	No	PT1	TF1	Pulmonary (PTB)	Cured (C)	Treament Success	6	177	Negative
New	2023	LIMPOPO	MDR Confirmed		Yes	Yes	Short Regimen (9-11 Months)	2023-07-11	Yes	NEGATIVE (2 CONSECUTIVE CULTURE)	No	No	New	New	Pulmonary (PTB)	Cured (C)	Treament Success	10	314	Positive	Yes
New	2023	LIMPOPO	Rifampicin Resistant		Yes	No	Individualized	2023-05-02	No	NEGATIVE (2 CONSECUTIVE CULTURE)	No	No	New	New	Pulmonary (PTB)	Treatment Completed (TC)	Treament Success	19	559	Negative
New	2023	LIMPOPO	Rifampicin Resistant	Bdq, Cfz, E, H, Lfx, Lzd, Z	Yes	Yes	Short Regimen (9-11 Months)		No	LOSS TO FOLLOW-UP	No	No	New	New	Pulmonary (PTB)	Loss to Follow-Up	Loss To Follow Up	1	28	Negative
New	2023	LIMPOPO	Pre-XDR		Yes	No	Individualized	2023-08-03	Yes	NEGATIVE (2 CONSECUTIVE CULTURE)	Yes	No	PT2	TF2	Pulmonary (PTB)	Cured (C)	Treament Success	20	608	Positive	Yes
New	2023	LIMPOPO	MDR Confirmed	Bdq, BRUFEN, CEFINE, Cfz, Dlm, E, FeSO4, folic acid, High dose INH, Lfx, Lzd, Maxalon, PANADO, PYRIDOXINE, Trd, Z	Yes	Yes	Short Regimen (9-11 Months)	2023-09-13	Yes	NEGATIVE (2 CONSECUTIVE CULTURE)	No	No	New	New	Pulmonary (PTB)	Not Specified	Not Evaluated	23	687	Negative
New	2023	LIMPOPO	Rifampicin Resistant		Yes	Yes	Short Regimen (9-11 Months)	2023-05-10	No	NEGATIVE (2 CONSECUTIVE CULTURE)	No	No	New	New	Pulmonary (PTB)	Cured (C)	Treament Success	10	302	Positive	Yes
New	2023	LIMPOPO	Rifampicin Resistant	Bdq, Lfx, Lzd, Pa	Yes	Yes	Short Regimen (9-11 Months)	2023-11-08	No	NEGATIVE (2 CONSECUTIVE CULTURE)	No	No	New	New	Pulmonary (PTB)	Cured (C)	Treament Success	8	243	Positive	Yes
New	2023	LIMPOPO	Rifampicin Resistant		Yes	Yes	Short Regimen (9-11 Months)	2023-03-06	No	NEGATIVE (2 CONSECUTIVE CULTURE)	No	No	New	New	Pulmonary (PTB)	Cured (C)	Treament Success	9	273	Negative
New	2023	LIMPOPO	Rifampicin Resistant	Bdq, Cfz, E, INH, Lfx, Lzd, Z	Yes	Yes	Short Regimen (9-11 Months)		No	UNKNOWN	No	No	New	New	Extra Pulmonary (EPTB)	Treatment Completed (TC)	Treament Success	10	306	Unknown
New	2023	LIMPOPO	MDR Confirmed		Yes	Yes	Short Regimen (6 Months)	2024-02-08	Yes	NEGATIVE (2 CONSECUTIVE CULTURE)	No	No	New	New	Pulmonary (PTB)	Treatment Completed (TC)	Treament Success	7	224	Positive	Yes
New	2023	LIMPOPO	MDR Confirmed		Yes	Yes	Short Regimen (9-11 Months)	2023-03-14	Yes	NEGATIVE (2 CONSECUTIVE CULTURE)	No	No	PT1	Relapse	Pulmonary (PTB)	Treatment Completed (TC)	Treament Success	11	341	Positive	Yes
New	2023	LIMPOPO	MDR Confirmed		Yes	Yes	Short Regimen (6 Months)		Yes	UNKNOWN	No	No	PT1	Relapse	Pulmonary (PTB)	Treatment Completed (TC)	Treament Success	6	202	Positive	Yes
New	2023	LIMPOPO	Rifampicin Resistant		Yes	Yes	Short Regimen (9-11 Months)	2023-10-04	No	NEGATIVE (2 CONSECUTIVE CULTURE)	No	No	New	New	Pulmonary (PTB)	Treatment Completed (TC)	Treament Success	7	208	Positive	Yes
New	2023	LIMPOPO	Rifampicin Resistant	Bdq, Cfz, E, Eto, High dose INH, Lzd, Z	Yes	Yes	Short Regimen (9-11 Months)	2023-06-13	Yes	NEGATIVE (2 CONSECUTIVE CULTURE)	No	No	New	New	Pulmonary (PTB)	Cured (C)	Treament Success	9	289	Positive	Yes
New	2023	LIMPOPO	Rifampicin Resistant	Bdq, Cfz, E, H, Lfx, Lzd, Z	Yes	Yes	Short Regimen (9-11 Months)		No	UNKNOWN	No	No	New	New	Pulmonary (PTB)	Cured (C)	Treament Success	11	343	Negative
New	2023	LIMPOPO	Rifampicin Resistant	Bdq, Cfz, H, Lzd, Z	Yes	Yes	Short Regimen (9-11 Months)	2023-12-07	No	NEGATIVE (2 CONSECUTIVE CULTURE)	No	No	New	New	Pulmonary (PTB)	Not Specified	Not Evaluated	20	588	Positive	Yes
New	2023	LIMPOPO	Rifampicin Resistant		Yes	Yes	Short Regimen (9-11 Months)		Yes	UNKNOWN	No	No	New	New	Pulmonary (PTB)	Loss to Follow-Up	Loss To Follow Up	18	546	Positive	Yes
New	2023	LIMPOPO	Rifampicin Resistant	Bdq, Cfz, E, High dose INH, Lfx, Lzd, Pa, Z	Yes	Yes	Short Regimen (9-11 Months)		No	LOSS TO FOLLOW-UP	No	No	Unknown	New	Pulmonary (PTB)	Loss to Follow-Up	Loss To Follow Up	0	15	Negative
New	2023	LIMPOPO	Rifampicin Resistant	Lfx	Yes	Yes	Short Regimen (9-11 Months)	2023-03-22	No	NEGATIVE (2 CONSECUTIVE CULTURE)	No	No	New	New	Pulmonary (PTB)	Cured (C)	Treament Success	10	301	Positive	Yes
New	2023	LIMPOPO	Rifampicin Resistant		No	Yes	Short Regimen (9-11 Months)	2024-02-15	No	NEGATIVE (2 CONSECUTIVE CULTURE)	No	No	PT1	Relapse	Pulmonary (PTB)	Cured (C)	Treament Success	11	327	Negative
New	2023	LIMPOPO	Rifampicin Resistant	Cfz, E, Mfx, Z	Yes	Yes	Short Regimen (9-11 Months)		No	UNKNOWN	No	No	New	New	Pulmonary (PTB)	Treatment Completed (TC)	Treament Success	11	328	Positive	Yes
New	2023	LIMPOPO	Rifampicin Resistant		Yes	Yes	Short Regimen (9-11 Months)	2023-05-18	Yes	NEGATIVE (2 CONSECUTIVE CULTURE)	No	No	New	New	Pulmonary (PTB)	Died (D)	Died	8	252	Positive	Yes
New	2023	LIMPOPO	Rifampicin Resistant		Yes	Yes	Short Regimen (9-11 Months)		Yes	DIED	No	No	PT1	Relapse	Pulmonary (PTB)	Died (D)	Died	2	54	Positive	Yes
Transfer In	2023	LIMPOPO	Rifampicin Resistant		Yes	No	Individualized	2023-06-06	Yes	NEGATIVE (2 CONSECUTIVE CULTURE)	Yes	No	PT2	Treatment After Loss to Follow-Up (TAL)	Pulmonary (PTB)	Treatment Completed (TC)	Treament Success	20	627	Positive	Yes
New	2023	LIMPOPO	Rifampicin Resistant		Yes	No	Individualized	2023-06-06	Yes	NEGATIVE (2 CONSECUTIVE CULTURE)	Yes	No	PT2	Treatment After Loss to Follow-Up (TAL)	Pulmonary (PTB)	Treatment Completed (TC)	Treament Success	20	627	Positive	Yes
New	2023	LIMPOPO	Rifampicin Resistant		Yes	Yes	Short Regimen (9-11 Months)	2023-07-26	No	UNKNOWN	No	No	New	New	Pulmonary (PTB)	Treatment Completed (TC)	Treament Success	4	114	Negative
New	2023	LIMPOPO	Rifampicin Resistant		Yes	Yes	Short Regimen (9-11 Months)	2023-11-08	No	NEGATIVE (2 CONSECUTIVE CULTURE)	No	No	New	New	Pulmonary (PTB)	Cured (C)	Treament Success	10	308	Positive	Yes
New	2023	LIMPOPO	Rifampicin Resistant	Bdq, Cfz, E, H, Lfx, pyridoxine, Z	Yes	Yes	Short Regimen (9-11 Months)		No	UNKNOWN	No	No	New	New	Pulmonary (PTB)	Loss to Follow-Up	Loss To Follow Up	10	322	Positive	Yes
New	2023	LIMPOPO	Pre-XDR		Yes	Yes	Short Regimen (6 Months)	2023-12-05	Yes	NEGATIVE (2 CONSECUTIVE CULTURE)	Yes	No	PT2	TF2	Pulmonary (PTB)	Cured (C)	Treament Success	5	168	Positive	Yes
New	2023	LIMPOPO	MDR Confirmed		Yes	Yes	Short Regimen (9-11 Months)	2023-08-28	Yes	NEGATIVE (2 CONSECUTIVE CULTURE)	No	No	New	New	Pulmonary (PTB)	Cured (C)	Treament Success	11	334	Negative
New	2023	LIMPOPO	MDR Confirmed	Bdq, Lfx, Lzd, Pa	Yes	Yes	Short Regimen (6 Months)	2024-01-30	Yes	NEGATIVE (2 CONSECUTIVE CULTURE)	No	No	New	New	Pulmonary (PTB)	Cured (C)	Treament Success	6	182	Negative
New	2023	LIMPOPO	Rifampicin Resistant		Yes	Yes	Short Regimen (9-11 Months)	2023-12-19	Yes	NEGATIVE (2 CONSECUTIVE CULTURE)	No	No	New	New	Pulmonary (PTB)	Treatment Completed (TC)	Treament Success	8	260	Negative
New	2023	LIMPOPO	Rifampicin Resistant		Yes	Yes	Short Regimen (9-11 Months)		No	UNKNOWN	No	No	New	New	Pulmonary (PTB)	Cured (C)	Treament Success	10	307	Negative
New	2023	LIMPOPO	Rifampicin Resistant		Yes	Yes	Short Regimen (9-11 Months)	2023-03-15	No	NEGATIVE (2 CONSECUTIVE CULTURE)	No	No	New	New	Pulmonary (PTB)	Cured (C)	Treament Success	10	295	Negative
New	2023	LIMPOPO	Rifampicin Resistant		Yes	Yes	Short Regimen (9-11 Months)	2023-11-02	Yes	NEGATIVE (2 CONSECUTIVE CULTURE)	No	No	New	New	Pulmonary (PTB)	Cured (C)	Treament Success	9	272	Negative
New	2023	LIMPOPO	MDR Confirmed	Bdq, Lfx, Lzd, Pa	Yes	Yes	Short Regimen (6 Months)	2023-12-08	Yes	NEGATIVE (2 CONSECUTIVE CULTURE)	No	No	New	New	Pulmonary (PTB)	Died (D)	Died	6	188	Positive	Yes
New	2023	LIMPOPO	Rifampicin Resistant		Yes	Yes	Short Regimen (9-11 Months)		Yes	UNKNOWN	No	No	New	New	Pulmonary (PTB)	Cured (C)	Treament Success	10	282	Negative
New	2023	LIMPOPO	Rifampicin Resistant	Bdq, Cfz, E, High dose INH, Lfx, Lzd, PYRIDOXINE, Z	Yes	Yes	Short Regimen (9-11 Months)	2023-09-04	No	NEGATIVE (2 CONSECUTIVE CULTURE)	No	No	New	New	Pulmonary (PTB)	Loss to Follow-Up	Loss To Follow Up	3	89	Positive	Yes
New	2023	LIMPOPO	MDR Confirmed	AMOXYL, azitromycin, BACTRIM, Bdq, FeSO4, flaggyl, FOLATE, folic acid, Lfx, loperamide, Lzd, Pa, Panado, Pyridoxine, thiamine, TRAMAL, zinc	Yes	Yes	Short Regimen (9-11 Months)		Yes	POSITIVE (SMEAR AND/OR CULTURE POSITIVE)	No	No	New	New	Pulmonary (PTB)	Died (D)	Died	10	310	Positive	Yes
New	2023	LIMPOPO	Rifampicin Resistant		Yes	Yes	Short Regimen (9-11 Months)	2023-03-31	Yes	NEGATIVE (2 CONSECUTIVE CULTURE)	No	No	PT1	TF1	Pulmonary (PTB)	Cured (C)	Treament Success	10	296	Negative
New	2023	LIMPOPO	Rifampicin Resistant		Yes	Yes	Short Regimen (9-11 Months)	2023-11-03	Yes	NEGATIVE (2 CONSECUTIVE CULTURE)	No	No	PT1	Relapse	Pulmonary (PTB)	Treatment Failure (TF)	Treatment Failure	10	305	Positive	Yes
New	2023	LIMPOPO	Rifampicin Resistant	BACTRIM, Bdq, Cfz, E, High dose INH, Lfx, Lzd, PYRIDOXINE, Z	Yes	Yes	Short Regimen (9-11 Months)	2023-05-17	Yes	NEGATIVE (2 CONSECUTIVE CULTURE)	No	No	New	New	Pulmonary (PTB)	Treatment Completed (TC)	Treament Success	8	252	Positive	Yes
New	2023	LIMPOPO	Rifampicin Resistant		Yes	Yes	Short Regimen (9-11 Months)	2023-08-10	Yes	NEGATIVE (2 CONSECUTIVE CULTURE)	No	Yes	New	New	Pulmonary (PTB)	Cured (C)	Treament Success	10	299	Positive	Yes
New	2023	LIMPOPO	Rifampicin Resistant	Bdq, Cfz, E, Eto, High dose INH, Lfx, Lzd, Z	Yes	Yes	Short Regimen (9-11 Months)		Yes	POSITIVE (SMEAR AND/OR CULTURE POSITIVE)	No	No	New	New	Pulmonary (PTB)	Cured (C)	Treament Success	9	281	Negative
New	2023	LIMPOPO	Rifampicin Resistant	Bdq, Cfz, E, High dose INH, Lfx, Z	Yes	Yes	Short Regimen (9-11 Months)	2023-05-31	No	NEGATIVE (2 CONSECUTIVE CULTURE)	No	No	PT1	Relapse	Pulmonary (PTB)	Cured (C)	Treament Success	14	419	Positive	Yes
New	2023	LIMPOPO	Rifampicin Resistant		Yes	Yes	Short Regimen (9-11 Months)		Yes	DIED	No	No	New	New	Pulmonary (PTB)	Died (D)	Died	1	47	Positive	Yes
New	2023	LIMPOPO	Pre-XDR	Bdq, Cfz, Dlm, Lzd, Meropenem	Yes	No	Individualized		Yes	POSITIVE (SMEAR AND/OR CULTURE POSITIVE)	Yes	No	PT2	TF2	Pulmonary (PTB)	Not Specified	Not Evaluated	25	741	Positive	Yes
New	2023	LIMPOPO	MDR Confirmed	Bdq, Cfz, E, Lfx, Lzd, Z	Yes	Yes	Short Regimen (9-11 Months)		Yes	UNKNOWN	No	No	New	New	Extra Pulmonary (EPTB)	Died (D)	Died	9	273	Positive	Yes
New	2023	LIMPOPO	Rifampicin Resistant	Bdq, Cfz, High dose INH, Lfx, Lzd, pyridoxine, Z	Yes	Yes	Short Regimen (9-11 Months)	2024-01-02	Yes	NEGATIVE (2 CONSECUTIVE CULTURE)	No	No	New	New	Pulmonary (PTB)	Cured (C)	Treament Success	8	250	Negative
New	2023	LIMPOPO	Rifampicin Resistant	BACTRIM, Bdq, Cfz, E, FeSO4, Folate, Folic acid, H, High dose INH, Lfx, Lzd, Pyridoxine, Z	Yes	Yes	Short Regimen (9-11 Months)	2023-04-12	No	NEGATIVE (2 CONSECUTIVE CULTURE)	No	No	PT1	Treatment After Loss to Follow-Up (TAL)	Pulmonary (PTB)	Treatment Completed (TC)	Treament Success	8	252	Positive	Yes
New	2023	LIMPOPO	Rifampicin Resistant		Yes	Yes	Short Regimen (9-11 Months)	2023-07-28	Yes	NEGATIVE (2 CONSECUTIVE CULTURE)	No	No	New	New	Pulmonary (PTB)	Treatment Completed (TC)	Treament Success	9	254	Negative
New	2023	LIMPOPO	Rifampicin Resistant	Bdq, Cfz, E, High dose INH, Lfx, Lzd, Pyridoxine, Z	Yes	Yes	Short Regimen (9-11 Months)	2023-05-02	No	NEGATIVE (2 CONSECUTIVE CULTURE)	No	No	PT1	TF1	Pulmonary (PTB)	Treatment Completed (TC)	Treament Success	8	254	Negative
New	2023	LIMPOPO	MDR Confirmed	Bdq, Cfz, E, Lfx, Lzd, Z	Yes	No	Individualized		No	UNKNOWN	Yes	No	PT1	TF1	Pulmonary (PTB)	Treatment Failure (TF)	Treatment Failure	8	241	Negative
New	2023	LIMPOPO	MDR Confirmed		Yes	Yes	Short Regimen (6 Months)	2024-01-15	Yes	NEGATIVE (2 CONSECUTIVE CULTURE)	No	No	PT1	TF1	Pulmonary (PTB)	Treatment Failure (TF)	Treatment Failure	9	269	Positive	Yes
New	2023	LIMPOPO	MDR Confirmed	Bdq, Cfz, E, Lfx, Lzd, Pyridoxine , Z	Yes	Yes	Short Regimen (9-11 Months)		Yes	UNKNOWN	No	No	New	New	Pulmonary (PTB)	Treatment Failure (TF)	Treatment Failure	14	434	Negative
New	2023	LIMPOPO	Rifampicin Resistant	Bdq, Cfz, E, Lzd, Z	Yes	Yes	Short Regimen (9-11 Months)	2023-05-02	Yes	NEGATIVE (2 CONSECUTIVE CULTURE)	No	No	New	New	Pulmonary (PTB)	Treatment Completed (TC)	Treament Success	13	410	Negative
New	2023	LIMPOPO	Rifampicin Resistant		No	Yes	Short Regimen (9-11 Months)		No	UNKNOWN	No	No	New	New	Pulmonary (PTB)	Not Specified	Not Evaluated	25	751	Positive	Yes
New	2023	LIMPOPO	Rifampicin Resistant		Yes	Yes	Short Regimen (9-11 Months)	2023-03-14	No	NEGATIVE (2 CONSECUTIVE CULTURE)	No	No	New	New	Pulmonary (PTB)	Treatment Completed (TC)	Treament Success	10	316	Negative
New	2023	LIMPOPO	Rifampicin Resistant		Yes	Yes	Short Regimen (6 Months)		Yes	DIED	No	No	PT1	TF1	Pulmonary (PTB)	Died (D)	Died	0	8	Positive	No
Moved In	2023	LIMPOPO	Rifampicin Resistant	Bdq, Cfz, E, Lfx, Z	Yes	Yes	Short Regimen (9-11 Months)	2023-05-30	No	NEGATIVE (2 CONSECUTIVE CULTURE)	No	No	PT1	Relapse	Pulmonary (PTB)	Cured (C)	Treament Success	11	329	Positive	Yes
New	2023	LIMPOPO	Rifampicin Resistant	Bdq, Cfz, E, Lfx, Z	Yes	Yes	Short Regimen (9-11 Months)	2023-05-30	No	NEGATIVE (2 CONSECUTIVE CULTURE)	No	No	PT1	Relapse	Pulmonary (PTB)	Cured (C)	Treament Success	11	329	Positive	Yes
New	2023	LIMPOPO	Rifampicin Resistant		Yes	Yes	Short Regimen (9-11 Months)	2023-04-05	No	NEGATIVE (2 CONSECUTIVE CULTURE)	No	No	New	New	Pulmonary (PTB)	Cured (C)	Treament Success	9	273	Negative
New	2023	LIMPOPO	Rifampicin Resistant		Yes	Yes	Short Regimen (9-11 Months)	2023-11-06	Yes	NEGATIVE (2 CONSECUTIVE CULTURE)	No	No	PT1	Relapse	Pulmonary (PTB)	Loss to Follow-Up	Loss To Follow Up	8	267	Positive	Yes
New	2023	LIMPOPO	Rifampicin Resistant	Bdq, Lfx, Lzd, Pa	Yes	Yes	Short Regimen (6 Months)	2024-06-20	Yes	NEGATIVE (2 CONSECUTIVE CULTURE)	No	No	New	New	Pulmonary (PTB)	Cured (C)	Treament Success	7	217	Negative
New	2023	LIMPOPO	Pre-XDR Not Confirmed		Yes	No	Individualized	2023-04-19	No	NEGATIVE (2 CONSECUTIVE CULTURE)	No	No	New	New	Pulmonary (PTB)	Cured (C)	Treament Success	19	577	Positive	Yes
New	2023	LIMPOPO	MDR Confirmed		Yes	Yes	Short Regimen (9-11 Months)	2023-08-08	Yes	NEGATIVE (2 CONSECUTIVE CULTURE)	No	No	New	New	Pulmonary (PTB)	Cured (C)	Treament Success	10	300	Positive	Yes
New	2023	LIMPOPO	Rifampicin Resistant	Bdq, Cfz, E, High dose INH, Lfx, Z	Yes	Yes	Short Regimen (9-11 Months)	2023-06-13	Yes	NEGATIVE (2 CONSECUTIVE CULTURE)	No	No	New	New	Pulmonary (PTB)	Cured (C)	Treament Success	11	329	Negative
New	2023	LIMPOPO	Rifampicin Resistant		Yes	Yes	Short Regimen (9-11 Months)		No	UNKNOWN	No	No	New	New	Pulmonary (PTB)	Cured (C)	Treament Success	14	426	Positive	Yes
New	2023	LIMPOPO	Rifampicin Resistant		No	No	Individualized	2023-03-07	No	NEGATIVE (2 CONSECUTIVE CULTURE)	No	No	New	New	Pulmonary (PTB)	Cured (C)	Treament Success	18	559	Negative
New	2023	LIMPOPO	Rifampicin Resistant	Cfz, Lfx, Lzd, Trd	No	No	Individualized	2023-12-12	No	NEGATIVE (2 CONSECUTIVE CULTURE)	No	No	New	New	Pulmonary (PTB)	Cured (C)	Treament Success	12	377	Negative
New	2023	LIMPOPO	Rifampicin Resistant	Cfz, Lfx, Lzd, Trd	No	No	Individualized	2024-01-23	No	NEGATIVE (2 CONSECUTIVE CULTURE)	No	No	New	New	Pulmonary (PTB)	Cured (C)	Treament Success	12	351	Negative
New	2023	LIMPOPO	Rifampicin Resistant	Cfz, Dlm, Lfx, Trd	No	Yes	Short Regimen (6 Months)	2023-12-07	No	NEGATIVE (2 CONSECUTIVE CULTURE)	No	No	New	New	Pulmonary (PTB)	Moved Out	Not Evaluated	20	597	Negative
New	2023	LIMPOPO	Rifampicin Resistant	Bdq, Cfz, Lfx, Lzd, Trd	Yes	No	Individualized		No	UNKNOWN	No	No	New	New	Pulmonary (PTB)	Treatment Completed (TC)	Treament Success	12	342	Negative
New	2023	LIMPOPO	Rifampicin Resistant		Yes	No	Individualized		No	DIED	No	No	New	New	Pulmonary (PTB)	Died (D)	Died	4	125	Negative
New	2023	LIMPOPO	MDR Not Confirmed	Cfz, Dlm, E, Lfx, Trd, trivaldin	No	No	Individualized		No	UNKNOWN	No	No	PT1	TF1	Pulmonary (PTB)	Treatment Completed (TC)	Treament Success	19	577	Positive	Yes
New	2023	LIMPOPO	MDR Not Confirmed		No	No	Individualized		No	UNKNOWN	No	No	New	New	Pulmonary (PTB)	Treatment Completed (TC)	Treament Success	19	561	Negative
New	2024	LIMPOPO	Rifampicin Resistant	Bdq, Lfx, Lzd, Pa	Yes	Yes	Short Regimen (6 Months)		No	DIED	No	No	New	New	Pulmonary (PTB)	Died (D)	Died	1	31	Negative
New	2024	LIMPOPO	Rifampicin Resistant		No	No	Individualized		Yes	UNKNOWN	Yes	No	PT2	Relapse	Pulmonary (PTB)	Not Specified	Not Evaluated	13	398	Positive	Yes
New	2024	LIMPOPO	Rifampicin Resistant	Bdq, Lfx, Lzd, Pa	Yes	Yes	Short Regimen (6 Months)		No	UNKNOWN	No	No	New	New	Pulmonary (PTB)	Not Specified	Not Evaluated	11	310	Negative
New	2024	LIMPOPO	Rifampicin Resistant		Yes	Yes	Short Regimen (6 Months)		No	UNKNOWN	No	No	New	New	Pulmonary (PTB)	Cured (C)	Treament Success	8	239
New	2024	LIMPOPO	Rifampicin Resistant	Bdq, Lfx, Lzd, Pa	Yes	Yes	Short Regimen (6 Months)		No	UNKNOWN	No	No	New	New	Pulmonary (PTB)	Not Specified	Not Evaluated	12	351	Positive	Yes
New	2024	LIMPOPO	Rifampicin Resistant		Yes	Yes	Short Regimen (6 Months)		Yes	DIED	No	No	New	New	Pulmonary (PTB)	Died (D)	Died	2	66	Negative
New	2024	LIMPOPO	Pre-XDR	Dlm, Lzd, Meropenem, Trd	No	No	Individualized		No	DIED	Yes	No	PT2	TF2	Pulmonary (PTB)	Died (D)	Died	1	10
New	2024	LIMPOPO	Rifampicin Resistant		Yes	Yes	Short Regimen (6 Months)	2024-02-27	No	NEGATIVE (2 CONSECUTIVE CULTURE)	No	No	PT1	Relapse	Pulmonary (PTB)	Died (D)	Died	4	128	Positive	Yes
Transfer In	2024	LIMPOPO	Rifampicin Resistant		Yes	Yes	Short Regimen (6 Months)		Yes	POSITIVE (SMEAR AND/OR CULTURE POSITIVE)	No	No	New	New	Pulmonary (PTB)	Cured (C)	Treament Success	8	231	Negative
New	2024	LIMPOPO	Rifampicin Resistant		Yes	Yes	Short Regimen (6 Months)		Yes	POSITIVE (SMEAR AND/OR CULTURE POSITIVE)	No	No	New	New	Pulmonary (PTB)	Cured (C)	Treament Success	8	231	Negative
Transfer In	2024	LIMPOPO	Rifampicin Resistant		Yes	Yes	Short Regimen (6 Months)		Yes	POSITIVE (SMEAR AND/OR CULTURE POSITIVE)	No	No	New	New	Pulmonary (PTB)	Cured (C)	Treament Success	8	231	Negative
New	2024	LIMPOPO	Rifampicin Resistant		Yes	Yes	Short Regimen (6 Months)	2024-04-26	Yes	NEGATIVE (2 CONSECUTIVE CULTURE)	No	No	New	New	Pulmonary (PTB)	Cured (C)	Treament Success	6	196	Positive	Yes
New	2024	LIMPOPO	Rifampicin Resistant	Bdq, Lfx, Lzd, Pa	Yes	Yes	Short Regimen (6 Months)		No	UNKNOWN	No	No	New	New	Pulmonary (PTB)	Not Specified	Not Evaluated	8	234	Positive	Yes
New	2024	LIMPOPO	Rifampicin Resistant	Bdq, Lfx, Lzd, Pa	Yes	Yes	Short Regimen (6 Months)	2024-08-06	No	NEGATIVE (2 CONSECUTIVE CULTURE)	No	No	New	New	Pulmonary (PTB)	Cured (C)	Treament Success	7	218	Negative
New	2024	LIMPOPO	Rifampicin Resistant	Bdq, Lfx, Lzd, Pa	Yes	Yes	Short Regimen (6 Months)		No	UNKNOWN	No	No	New	New	Pulmonary (PTB)	Loss to Follow-Up	Loss To Follow Up	8	229	Negative
New	2024	LIMPOPO	Rifampicin Resistant		Yes	Yes	Short Regimen (6 Months)	2024-07-23	Yes	NEGATIVE (2 CONSECUTIVE CULTURE)	No	No	PT1	TF1	Pulmonary (PTB)	Cured (C)	Treament Success	7	196	Positive	Yes
New	2024	LIMPOPO	Rifampicin Resistant	Bdq, Lfx, Lzd, Pa	Yes	Yes	Short Regimen (6 Months)		Yes	POSITIVE (SMEAR AND/OR CULTURE POSITIVE)	Yes	No	PT2	TF2	Pulmonary (PTB)	Died (D)	Died	5	133	Positive	Yes
New	2024	LIMPOPO	Rifampicin Resistant		Yes	Yes	Short Regimen (6 Months)	2024-05-22	No	NEGATIVE (2 CONSECUTIVE CULTURE)	No	No	New	New	Pulmonary (PTB)	Died (D)	Died	4	114	Positive	Yes
New	2024	LIMPOPO	Rifampicin Resistant		Yes	Yes	Short Regimen (6 Months)		Yes	DIED	No	No	New	New	Pulmonary (PTB)	Died (D)	Died	1	24	Negative
New	2024	LIMPOPO	Rifampicin Resistant		Yes	Yes	Short Regimen (6 Months)	2024-04-08	No	NEGATIVE (2 CONSECUTIVE CULTURE)	No	No	PT1	Treatment After Loss to Follow-Up (TAL)	Pulmonary (PTB)	Cured (C)	Treament Success	8	219	Negative
New	2024	LIMPOPO	Rifampicin Resistant		Yes	Yes	Short Regimen (6 Months)		No	UNKNOWN	No	No	New	New	Pulmonary (PTB)	Loss to Follow-Up	Loss To Follow Up	8	251	Negative
New	2024	LIMPOPO	MDR Confirmed	Bdq, Lfx, Lzd, Pa, Pyridoxine	Yes	Yes	Short Regimen (6 Months)		Yes	POSITIVE (SMEAR AND/OR CULTURE POSITIVE)	No	No	PT1	Relapse	Pulmonary (PTB)	Transfer Out	Transfer Out	12	362	Negative
Transfer In	2024	LIMPOPO	MDR Confirmed	Bdq, Lfx, Lzd, Pa, Pyridoxine	Yes	Yes	Short Regimen (6 Months)		Yes	POSITIVE (SMEAR AND/OR CULTURE POSITIVE)	No	No	PT1	Relapse	Pulmonary (PTB)	Not Specified	Not Evaluated	12	362	Negative
New	2024	LIMPOPO	Pre-XDR		Yes	Yes	Short Regimen (6 Months)	2024-08-07	Yes	NEGATIVE (2 CONSECUTIVE CULTURE)	Yes	No	PT2	Treatment After Loss to Follow-Up (TAL)	Pulmonary (PTB)	Treatment Completed (TC)	Treament Success	9	276	Positive	Yes
New	2024	LIMPOPO	Rifampicin Resistant	Bdq, Lfx, Lzd, Pa	Yes	Yes	Short Regimen (6 Months)		Yes	UNKNOWN	No	No	New	New	Pulmonary (PTB)	Not Specified	Not Evaluated	10	308	Negative
New	2024	LIMPOPO	Rifampicin Resistant	Bdq, Lfx, Lzd, Pa	Yes	Yes	Short Regimen (6 Months)		No	POSITIVE (SMEAR AND/OR CULTURE POSITIVE)	Yes	No	PT2	TF2	Pulmonary (PTB)	Moved Out	Not Evaluated	11	314	Negative
Moved In	2024	LIMPOPO	Rifampicin Resistant	Bdq, Lfx, Lzd, Pa	Yes	Yes	Short Regimen (6 Months)		No	POSITIVE (SMEAR AND/OR CULTURE POSITIVE)	Yes	No	PT2	TF2	Pulmonary (PTB)	Not Specified	Not Evaluated	11	314	Negative
New	2024	LIMPOPO	Pre-XDR	Bactrim	Yes	Yes	Short Regimen (6 Months)	2024-09-20	No	NEGATIVE (2 CONSECUTIVE CULTURE)	No	No	New	New	Pulmonary (PTB)	Treatment Completed (TC)	Treament Success	6	175	Positive	Yes
New	2024	LIMPOPO	Rifampicin Resistant	Bdq, Lfx, Lzd, Pa	Yes	Yes	Short Regimen (6 Months)		No	UNKNOWN	No	No	New	New	Pulmonary (PTB)	Cured (C)	Treament Success	8	238	Negative
New	2024	LIMPOPO	Rifampicin Resistant	Bdq, Lfx, Lzd, Pa	Yes	Yes	Short Regimen (6 Months)	2024-08-30	No	NEGATIVE (2 CONSECUTIVE CULTURE)	No	No	New	New	Pulmonary (PTB)	Not Specified	Not Evaluated	11	321	Positive	Yes
New	2024	LIMPOPO	Rifampicin Resistant	Bdq, Lfx, Lzd, Pa	Yes	Yes	Short Regimen (6 Months)	2024-07-10	Yes	NEGATIVE (2 CONSECUTIVE CULTURE)	No	No	New	New	Pulmonary (PTB)	Not Specified	Not Evaluated	13	377	Positive	Yes
New	2024	LIMPOPO	Rifampicin Resistant	Bdq, Lfx, Lzd, Pa	Yes	Yes	Short Regimen (6 Months)	2024-04-19	Yes	NEGATIVE (2 CONSECUTIVE CULTURE)	No	No	New	New	Pulmonary (PTB)	Treatment Completed (TC)	Treament Success	9	280	Negative
New	2024	LIMPOPO	Rifampicin Resistant		Yes	Yes	Short Regimen (6 Months)		No	UNKNOWN	No	No	New	New	Pulmonary (PTB)	Not Specified	Not Evaluated	6	185	Positive	Yes
New	2024	LIMPOPO	Rifampicin Resistant	Bdq, FeSO4, Folic Acid, Lfx, Lzd, Pa	Yes	Yes	Short Regimen (6 Months)		No	DIED	No	No	PT1	Relapse	Pulmonary (PTB)	Died (D)	Died	0	2	Positive	Yes
New	2024	LIMPOPO	Rifampicin Resistant	Bdq, Lfx, Lzd, Pa	Yes	Yes	Short Regimen (6 Months)		Yes	UNKNOWN	Yes	No	PT1	Other	Pulmonary (PTB)	Treatment Completed (TC)	Treament Success	5	169	Positive	Yes
New	2024	LIMPOPO	Rifampicin Resistant	Bdq, Lfx, Lzd, Pa	Yes	Yes	Short Regimen (6 Months)		No	UNKNOWN	No	No	New	New	Pulmonary (PTB)	Not Specified	Not Evaluated	8	240	Positive	Yes
New	2024	LIMPOPO	MDR Confirmed		Yes	Yes	Short Regimen (6 Months)		Yes	UNKNOWN	No	No	New	New	Pulmonary (PTB)	Treatment Completed (TC)	Treament Success	5	153	Positive	Yes
New	2024	LIMPOPO	Rifampicin Resistant	Bdq, Lfx, Lzd, Pa	Yes	Yes	Short Regimen (6 Months)		No	UNKNOWN	No	No	New	New	Pulmonary (PTB)	Not Specified	Not Evaluated	6	185	Positive	Yes
New	2024	LIMPOPO	MDR Confirmed	Lfx, Lzd, Pa	Yes	Yes	Short Regimen (6 Months)	2024-10-23	Yes	NEGATIVE (2 CONSECUTIVE CULTURE)	No	No	New	New	Pulmonary (PTB)	Cured (C)	Treament Success	7	204	Positive	Yes
New	2024	LIMPOPO	MDR Confirmed		Yes	Yes	Short Regimen (6 Months)	2024-03-19	No	NEGATIVE (2 CONSECUTIVE CULTURE)	No	No	PT1	Treatment After Loss to Follow-Up (TAL)	Pulmonary (PTB)	Treatment Completed (TC)	Treament Success	8	236	Positive	Yes
New	2024	LIMPOPO	Rifampicin Resistant		Yes	Yes	Short Regimen (6 Months)	2024-03-06	No	NEGATIVE (2 CONSECUTIVE CULTURE)	No	No	New	New	Pulmonary (PTB)	Cured (C)	Treament Success	6	184	Positive	Yes
New	2024	LIMPOPO	Rifampicin Resistant		Yes	Yes	Short Regimen (6 Months)	2024-05-31	No	NEGATIVE (2 CONSECUTIVE CULTURE)	No	No	New	New	Pulmonary (PTB)	Treatment Completed (TC)	Treament Success	5	168	Positive	Yes
New	2024	LIMPOPO	Rifampicin Resistant		No	Yes	Short Regimen (6 Months)		No	UNKNOWN	Yes	No	PT2	TF2	Pulmonary (PTB)	Not Specified	Not Evaluated	11	331
New	2024	LIMPOPO	Rifampicin Resistant	Bdq, Lfx, Lzd, Pa	Yes	Yes	Short Regimen (6 Months)		No	UNKNOWN	No	No	New	New	Pulmonary (PTB)	Not Specified	Not Evaluated	6	170
New	2024	LIMPOPO	Rifampicin Resistant	Bdq, Cfz, Lzd, Pa	Yes	Yes	Short Regimen (6 Months)	2024-08-07	No	NEGATIVE (2 CONSECUTIVE CULTURE)	No	No	New	New	Pulmonary (PTB)	Cured (C)	Treament Success	6	195	Negative
New	2024	LIMPOPO	Rifampicin Resistant		Yes	Yes	Short Regimen (6 Months)	2024-05-08	Yes	NEGATIVE (2 CONSECUTIVE CULTURE)	Yes	No	PT2	Treatment After Loss to Follow-Up (TAL)	Pulmonary (PTB)	Cured (C)	Treament Success	9	274	Negative
New	2024	LIMPOPO	Rifampicin Resistant	Bdq, Lfx, Lzd, Pa	Yes	Yes	Short Regimen (6 Months)	2024-09-11	No	UNKNOWN	No	No	New	New	Pulmonary (PTB)	Cured (C)	Treament Success	5	175	Positive	Yes
New	2024	LIMPOPO	MDR Confirmed		Yes	Yes	Short Regimen (6 Months)		No	UNKNOWN	No	No	New	New	Pulmonary (PTB)	Treatment Completed (TC)	Treament Success	7	202	Negative
New	2024	LIMPOPO	MDR Confirmed		Yes	Yes	Short Regimen (6 Months)	2024-06-20	Yes	NEGATIVE (2 CONSECUTIVE CULTURE)	No	No	New	New	Pulmonary (PTB)	Cured (C)	Treament Success	6	168	Positive	Yes
New	2024	LIMPOPO	XDR-TB Confirmed	Cfz, Dlm, Trd	Yes	Yes	Short Regimen (9-11 Months)	2024-04-02	Yes	NEGATIVE (2 CONSECUTIVE CULTURE)	Yes	No	PT2	TF2	Pulmonary (PTB)	Not Specified	Not Evaluated	17	493	Positive	Yes
Transfer In	2024	LIMPOPO	Rifampicin Resistant	Bdq, Lfx, Lzd, Pa	Yes	Yes	Short Regimen (6 Months)	2024-08-16	No	NEGATIVE (2 CONSECUTIVE CULTURE)	No	No	PT1	Relapse	Pulmonary (PTB)	Cured (C)	Treament Success	8	245	Positive	Yes
New	2024	LIMPOPO	Rifampicin Resistant		Yes	Yes	Short Regimen (6 Months)	2024-02-12	Yes	NEGATIVE (2 CONSECUTIVE CULTURE)	No	No	PT1	Treatment After Loss to Follow-Up (TAL)	Pulmonary (PTB)	Treatment Completed (TC)	Treament Success	6	176	Negative
New	2024	LIMPOPO	MDR Confirmed	Bdq, Lfx, Lzd, Pa	Yes	Yes	Short Regimen (6 Months)		Yes	FAILED	No	No	PT1	Relapse	Pulmonary (PTB)	Treatment Failure (TF)	Treatment Failure	6	181	Negative
Transfer In	2024	LIMPOPO	Rifampicin Resistant	Bdq, Lfx, Lzd, Pa	Yes	Yes	Short Regimen (6 Months)		No	TRANSFERRED OUT	No	No	PT2	Treatment After Loss to Follow-Up (TAL)	Pulmonary (PTB)	Treatment Failure (TF)	Treatment Failure	24	730	Negative
New	2024	LIMPOPO	Rifampicin Resistant		Yes	Yes	Short Regimen (6 Months)	2024-04-23	No	NEGATIVE (2 CONSECUTIVE CULTURE)	No	No	New	New	Pulmonary (PTB)	Cured (C)	Treament Success	7	236	Positive	Yes
New	2024	LIMPOPO	Rifampicin Resistant		Yes	Yes	Short Regimen (6 Months)	2024-07-08	Yes	NEGATIVE (2 CONSECUTIVE CULTURE)	No	No	PT1	TF1	Pulmonary (PTB)	Cured (C)	Treament Success	8	239	Negative
New	2024	LIMPOPO	Rifampicin Resistant	Bdq, Lfx, Lzd, Pa	Yes	Yes	Short Regimen (6 Months)		No	UNKNOWN	Yes	No	PT1	Other	Pulmonary (PTB)	Not Specified	Not Evaluated	11	331	Positive	Yes
New	2024	LIMPOPO	Rifampicin Resistant	Bdq, Lfx, Lzd, Pa	Yes	Yes	Short Regimen (6 Months)		No	UNKNOWN	No	No	New	New	Pulmonary (PTB)	Not Specified	Not Evaluated	7	198	Positive	Yes
New	2024	LIMPOPO	Rifampicin Resistant	Bdq, Lfx, Lzd, Pa	Yes	Yes	Short Regimen (6 Months)	2024-05-11	Yes	NEGATIVE (2 CONSECUTIVE CULTURE)	No	No	New	New	Pulmonary (PTB)	Not Specified	Not Evaluated	15	436	Positive	Yes
New	2024	LIMPOPO	MDR Confirmed	Cfz, Dlm, E, Lfx, Z	Yes	No	Individualized		Yes	POSITIVE (SMEAR AND/OR CULTURE POSITIVE)	Yes	No	PT2	Relapse	Pulmonary (PTB)	Not Specified	Not Evaluated	10	294	Positive	Yes
New	2024	LIMPOPO	MDR Confirmed	Bdq, Lfx, Lzd, Pa	Yes	Yes	Short Regimen (6 Months)		No	UNKNOWN	No	No	New	New	Pulmonary (PTB)	Not Specified	Not Evaluated	8	219	Positive	Yes
New	2024	LIMPOPO	Rifampicin Resistant		Yes	Yes	Short Regimen (6 Months)	2024-06-25	No	NEGATIVE (2 CONSECUTIVE CULTURE)	Yes	No	PT2	TF2	Pulmonary (PTB)	Cured (C)	Treament Success	6	188	Negative
Transfer In	2024	LIMPOPO	Rifampicin Resistant		Yes	Yes	Short Regimen (6 Months)	2024-06-25	No	NEGATIVE (2 CONSECUTIVE CULTURE)	Yes	No	PT2	TF2	Pulmonary (PTB)	Cured (C)	Treament Success	6	188	Negative
Transfer In	2024	LIMPOPO	Rifampicin Resistant	BACTRIM, Bdq, Lfx, Lzd, Pa, Panado, Pyridoxine	Yes	Yes	Short Regimen (6 Months)	2024-05-21	No	NEGATIVE (2 CONSECUTIVE CULTURE)	No	No	New	New	Pulmonary (PTB)	Treatment Completed (TC)	Treament Success	7	215	Positive	Yes
New	2024	LIMPOPO	Rifampicin Resistant		Yes	Yes	Short Regimen (6 Months)	2024-05-02	No	NEGATIVE (2 CONSECUTIVE CULTURE)	No	No	New	New	Pulmonary (PTB)	Cured (C)	Treament Success	5	167	Negative
New	2024	LIMPOPO	Rifampicin Resistant	Bdq, Mfx, Pa	Yes	Yes	Short Regimen (6 Months)	2024-08-01	Yes	NEGATIVE (2 CONSECUTIVE CULTURE)	Yes	No	PT2	TF2	Pulmonary (PTB)	Cured (C)	Treament Success	9	280	Positive	Yes
New	2024	LIMPOPO	Rifampicin Resistant	Bdq, Lfx, Lzd, Pa	Yes	Yes	Short Regimen (6 Months)		No	UNKNOWN	No	No	New	New	Pulmonary (PTB)	Not Specified	Not Evaluated	6	164	Positive	Yes
New	2024	LIMPOPO	MDR Confirmed	Bdq, Lfx, Lzd, Pa	Yes	Yes	Short Regimen (6 Months)	2024-12-18	Yes	NEGATIVE (2 CONSECUTIVE CULTURE)	No	No	New	New	Pulmonary (PTB)	Treatment Completed (TC)	Treament Success	7	196	Negative
New	2024	LIMPOPO	Rifampicin Resistant	Bdq, Lzd, Mfx, Pa	Yes	Yes	Short Regimen (6 Months)		Yes	UNKNOWN	No	No	New	New	Pulmonary (PTB)	Cured (C)	Treament Success	6	189	Negative
Transfer In	2024	LIMPOPO	Rifampicin Resistant	Bdq, Lfx, Lzd, Pa	Yes	Yes	Short Regimen (6 Months)	2024-01-23	Yes	NEGATIVE (2 CONSECUTIVE CULTURE)	No	No	PT1	Treatment After Loss to Follow-Up (TAL)	Pulmonary (PTB)	Cured (C)	Treament Success	11	308	Negative
New	2024	LIMPOPO	Rifampicin Resistant	Bdq, Cfz, E, High dose INH, Lfx, Z	Yes	No	Individualized	2024-02-06	Yes	NEGATIVE (2 CONSECUTIVE CULTURE)	Yes	No	PT2	TF2	Pulmonary (PTB)	Cured (C)	Treament Success	6	190	Positive	Yes
Moved In	2024	LIMPOPO	Rifampicin Resistant	Bdq, Lfx, Lzd, Pa	Yes	Yes	Short Regimen (9-11 Months)	2024-05-07	No	NEGATIVE (2 CONSECUTIVE CULTURE)	No	No	PT2	Relapse	Pulmonary (PTB)	Treatment Completed (TC)	Treament Success	9	266	Negative
New	2024	LIMPOPO	Rifampicin Resistant	Bdq, Lfx, Lzd, Pa	Yes	Yes	Short Regimen (9-11 Months)	2024-05-07	No	NEGATIVE (2 CONSECUTIVE CULTURE)	No	No	PT2	Relapse	Pulmonary (PTB)	Treatment Completed (TC)	Treament Success	9	266	Negative
New	2024	LIMPOPO	Rifampicin Resistant		Yes	Yes	Short Regimen (6 Months)		No	DIED	Yes	No	Unknown	New	Pulmonary (PTB)	Died (D)	Died	0	4	Positive	Yes
New	2024	LIMPOPO	Rifampicin Resistant		Yes	Yes	Short Regimen (6 Months)		Yes	DIED	No	No	New	New	Pulmonary (PTB)	Died (D)	Died	2	41	Negative
New	2024	LIMPOPO	Rifampicin Resistant		Yes	Yes	Short Regimen (6 Months)	2024-07-22	Yes	NEGATIVE (2 CONSECUTIVE CULTURE)	No	No	New	New	Pulmonary (PTB)	Cured (C)	Treament Success	6	181	Negative
New	2024	LIMPOPO	Rifampicin Resistant		Yes	Yes	Short Regimen (6 Months)	2024-03-27	No	NEGATIVE (2 CONSECUTIVE CULTURE)	Yes	No	Unknown	Other	Pulmonary (PTB)	Cured (C)	Treament Success	6	189	Positive	Yes
New	2024	LIMPOPO	Rifampicin Resistant		Yes	Yes	Short Regimen (9-11 Months)	2024-04-12	No	NEGATIVE (2 CONSECUTIVE CULTURE)	No	No	New	New	Pulmonary (PTB)	Treatment Completed (TC)	Treament Success	6	196	Positive	Yes
New	2024	LIMPOPO	Rifampicin Resistant		Yes	Yes	Short Regimen (6 Months)	2024-07-08	Yes	NEGATIVE (2 CONSECUTIVE CULTURE)	No	No	PT1	Relapse	Pulmonary (PTB)	Cured (C)	Treament Success	10	294	Positive	Yes
New	2024	LIMPOPO	Rifampicin Resistant	Bdq, Lfx, Lzd, Pa	Yes	Yes	Short Regimen (6 Months)	2024-11-14	No	NEGATIVE (2 CONSECUTIVE CULTURE)	No	No	New	New	Pulmonary (PTB)	Treatment Completed (TC)	Treament Success	7	203	Negative
New	2024	LIMPOPO	Rifampicin Resistant	Bactrim, Bdq, FeSO4, Folic acid, Lfx, Lzd, Pa, Panado	Yes	Yes	Short Regimen (6 Months)		Yes	UNKNOWN	No	No	PT1	Treatment After Loss to Follow-Up (TAL)	Pulmonary (PTB)	Treatment Completed (TC)	Treament Success	7	198	Positive	Yes
New	2024	LIMPOPO	Rifampicin Resistant	amitriptilin, AMITRIPTILLIN, Amitryptynil, AMITYPLLIN, Bdq, FeSO4, Lfx, Lzd, Pa	Yes	Yes	Short Regimen (6 Months)	2025-01-08	Yes	NEGATIVE (2 CONSECUTIVE CULTURE)	No	No	New	New	Pulmonary (PTB)	Not Specified	Not Evaluated	7	211	Negative
New	2024	LIMPOPO	Pre-XDR	Bdq, Lfx, Lzd, Pa	Yes	Yes	Short Regimen (6 Months)		No	UNKNOWN	No	No	New	New	Pulmonary (PTB)	Not Specified	Not Evaluated	7	192	Positive	Yes
New	2024	LIMPOPO	MDR Confirmed	Bdq, Lfx, Lzd, Pa	Yes	Yes	Short Regimen (6 Months)	2024-05-06	Yes	NEGATIVE (2 CONSECUTIVE CULTURE)	No	No	New	New	Pulmonary (PTB)	Cured (C)	Treament Success	8	236	Negative
New	2024	LIMPOPO	Rifampicin Resistant	Bactrim	Yes	Yes	Short Regimen (6 Months)	2024-09-06	No	NEGATIVE (2 CONSECUTIVE CULTURE)	No	No	New	New	Pulmonary (PTB)	Treatment Completed (TC)	Treament Success	6	186	Positive	Yes
New	2024	LIMPOPO	Rifampicin Resistant		Yes	Yes	Short Regimen (6 Months)	2024-08-19	No	NEGATIVE (2 CONSECUTIVE CULTURE)	No	No	New	New	Pulmonary (PTB)	Treatment Completed (TC)	Treament Success	6	181	Positive	Yes
New	2024	LIMPOPO	Rifampicin Resistant	Bdq, Lfx, Lzd, Pa	Yes	Yes	Short Regimen (6 Months)	2024-05-27	Yes	NEGATIVE (2 CONSECUTIVE CULTURE)	No	No	New	New	Pulmonary (PTB)	Cured (C)	Treament Success	9	288	Positive	Yes
New	2024	LIMPOPO	Rifampicin Resistant	Bdq, Lfx, Lzd, Pa	Yes	Yes	Short Regimen (6 Months)	2024-03-26	No	NEGATIVE (2 CONSECUTIVE CULTURE)	No	No	New	New	Pulmonary (PTB)	Cured (C)	Treament Success	6	183	Negative
New	2024	LIMPOPO	Rifampicin Resistant	Bdq, Lfx, Lzd, Pa	Yes	Yes	Short Regimen (6 Months)	2024-12-31	No	NEGATIVE (2 CONSECUTIVE CULTURE)	No	No	New	New	Extra Pulmonary (EPTB)	Cured (C)	Treament Success	5	167	Positive	Yes
New	2024	LIMPOPO	Rifampicin Resistant		Yes	Yes	Short Regimen (6 Months)	2024-05-17	No	NEGATIVE (2 CONSECUTIVE CULTURE)	No	No	PT1	Other	Extra Pulmonary (EPTB)	Treatment Completed (TC)	Treament Success	10	320	Positive	Yes
New	2024	LIMPOPO	Rifampicin Resistant	Bdq, Lfx, Lzd, Pa	Yes	Yes	Short Regimen (6 Months)	2024-09-04	Yes	NEGATIVE (2 CONSECUTIVE CULTURE)	No	No	PT1	TF1	Pulmonary (PTB)	Died (D)	Died	8	261	Positive	Yes
Transfer In	2024	LIMPOPO	Rifampicin Resistant	Bdq, Lfx, Lzd, Pa	Yes	Yes	Short Regimen (6 Months)	2024-09-04	Yes	NEGATIVE (2 CONSECUTIVE CULTURE)	No	No	PT1	TF1	Pulmonary (PTB)	Died (D)	Died	8	261	Positive	Yes
Transfer In	2024	LIMPOPO	Rifampicin Resistant	Bdq, Lfx, Lzd, Pa	Yes	Yes	Short Regimen (6 Months)	2024-09-04	Yes	NEGATIVE (2 CONSECUTIVE CULTURE)	No	No	PT1	TF1	Pulmonary (PTB)	Died (D)	Died	8	261	Positive	Yes
New	2024	LIMPOPO	Pre-XDR		Yes	Yes	Short Regimen (6 Months)		No	UNKNOWN	Yes	No	PT2	TF2	Pulmonary (PTB)	Treatment Completed (TC)	Treament Success	10	319	Positive	Yes
New	2024	LIMPOPO	MDR Confirmed		Yes	Yes	Short Regimen (6 Months)	2024-04-29	Yes	NEGATIVE (2 CONSECUTIVE CULTURE)	Yes	No	PT2	Treatment After Loss to Follow-Up (TAL)	Pulmonary (PTB)	Treatment Completed (TC)	Treament Success	6	196	Positive	Yes
New	2024	LIMPOPO	MDR Confirmed	Bdq, Lfx, Lzd, Pa	Yes	Yes	Short Regimen (6 Months)	2024-05-28	No	NEGATIVE (2 CONSECUTIVE CULTURE)	No	No	New	New	Pulmonary (PTB)	Treatment Completed (TC)	Treament Success	14	426	Negative
New	2024	LIMPOPO	MDR Confirmed		Yes	Yes	Short Regimen (6 Months)	2024-04-24	Yes	NEGATIVE (2 CONSECUTIVE CULTURE)	No	No	PT1	TF1	Pulmonary (PTB)	Cured (C)	Treament Success	8	242	Positive	Yes
New	2024	LIMPOPO	Rifampicin Resistant	Bdq, Lfx, Lzd, Pa	Yes	Yes	Short Regimen (6 Months)		No	UNKNOWN	No	No	New	New	Pulmonary (PTB)	Treatment Completed (TC)	Treament Success	6	186	Negative
New	2024	LIMPOPO	MDR Confirmed		Yes	Yes	Short Regimen (6 Months)	2024-07-03	Yes	NEGATIVE (2 CONSECUTIVE CULTURE)	No	No	New	New	Pulmonary (PTB)	Treatment Completed (TC)	Treament Success	6	206	Positive	Yes
New	2024	LIMPOPO	Rifampicin Resistant	Bdq, Lfx, Lzd, Pa	Yes	Yes	Short Regimen (6 Months)	2024-11-19	Yes	NEGATIVE (2 CONSECUTIVE CULTURE)	No	No	PT1	TF1	Pulmonary (PTB)	Not Specified	Not Evaluated	8	238
New	2024	LIMPOPO	Rifampicin Resistant	Bdq, Lfx, Lzd, Pa, Pyridoxine	Yes	Yes	Short Regimen (6 Months)		Yes	UNKNOWN	No	No	New	New	Pulmonary (PTB)	Not Specified	Not Evaluated	10	289	Positive	Yes
New	2024	LIMPOPO	MDR Confirmed		Yes	Yes	Short Regimen (6 Months)	2024-07-23	Yes	NEGATIVE (2 CONSECUTIVE CULTURE)	No	No	New	New	Pulmonary (PTB)	Treatment Completed (TC)	Treament Success	6	169	Positive	Yes
New	2024	LIMPOPO	XDR-TB Confirmed	Dlm, Eto, Lfx, Lzd, Trd	Yes	No	Individualized	2024-06-10	Yes	NEGATIVE (2 CONSECUTIVE CULTURE)	Yes	No	PT2	TF2	Pulmonary (PTB)	Not Specified	Not Evaluated	16	465	Positive	Yes
New	2024	LIMPOPO	Rifampicin Resistant		Yes	Yes	Short Regimen (6 Months)	2024-11-20	Yes	NEGATIVE (2 CONSECUTIVE CULTURE)	No	No	New	New	Pulmonary (PTB)	Cured (C)	Treament Success	8	219	Positive	Yes
New	2024	LIMPOPO	Rifampicin Resistant	Bdq, Lfx, Lzd, Pa	Yes	Yes	Short Regimen (6 Months)	2025-01-29	No	NEGATIVE (2 CONSECUTIVE CULTURE)	Yes	No	PT2	TF2	Pulmonary (PTB)	Cured (C)	Treament Success	6	187	Negative
New	2024	LIMPOPO	Rifampicin Resistant		Yes	Yes	Short Regimen (6 Months)		No	UNKNOWN	No	No	New	New	Pulmonary (PTB)	Treatment Completed (TC)	Treament Success	7	220	Positive	Yes
New	2024	LIMPOPO	Rifampicin Resistant	Bdq, Lfx, Lzd, Pa	Yes	Yes	Short Regimen (6 Months)		No	POSITIVE (SMEAR AND/OR CULTURE POSITIVE)	No	No	New	New	Pulmonary (PTB)	Not Specified	Not Evaluated	9	262	Positive	No
New	2024	LIMPOPO	Rifampicin Resistant	bactrim, Bdq, Lfx, Lzd, Pa, Pyridoxine	Yes	Yes	Short Regimen (6 Months)	2025-01-22	Yes	NEGATIVE (2 CONSECUTIVE CULTURE)	No	No	PT1	Relapse	Pulmonary (PTB)	Not Specified	Not Evaluated	6	169	Positive	Yes
New	2024	LIMPOPO	MDR Confirmed		Yes	Yes	Short Regimen (6 Months)	2024-08-28	Yes	NEGATIVE (2 CONSECUTIVE CULTURE)	No	No	New	New	Pulmonary (PTB)	Cured (C)	Treament Success	5	169	Negative
Transfer In	2024	LIMPOPO	Rifampicin Resistant	Bdq, Lfx, Lzd, Pa	Yes	Yes	Short Regimen (6 Months)	2024-02-21	Yes	NEGATIVE (2 CONSECUTIVE CULTURE)	Yes	No	PT2	TF2	Pulmonary (PTB)	Cured (C)	Treament Success	8	241	Negative
New	2024	LIMPOPO	Rifampicin Resistant	Bdq, Lzd, Mfx, Pa	Yes	Yes	Short Regimen (6 Months)	2024-07-18	Yes	NEGATIVE (2 CONSECUTIVE CULTURE)	Yes	No	PT2	Treatment After Loss to Follow-Up (TAL)	Pulmonary (PTB)	Cured (C)	Treament Success	6	184	Positive	Yes
New	2024	LIMPOPO	Rifampicin Resistant	Bdq, Lfx, Lzd, Pa, Pyridoxine	Yes	Yes	Short Regimen (6 Months)	2024-12-06	No	NEGATIVE (2 CONSECUTIVE CULTURE)	No	No	New	New	Pulmonary (PTB)	Not Specified	Not Evaluated	7	210	Positive	Yes
New	2024	LIMPOPO	Pre-XDR		Yes	Yes	Short Regimen (6 Months)		Yes	FAILED	No	No	New	New	Pulmonary (PTB)	Treatment Failure (TF)	Treatment Failure	4	112	Positive	Yes
New	2024	LIMPOPO	MDR Confirmed	Bdq, Lfx, Pa	Yes	Yes	Short Regimen (6 Months)		Yes	UNKNOWN	Yes	No	PT2	TF2	Pulmonary (PTB)	Not Specified	Not Evaluated	8	245	Positive	Yes
New	2024	LIMPOPO	Rifampicin Resistant	Bdq, Lfx, Lzd, Pa, PYRIDOXINE	Yes	Yes	Short Regimen (6 Months)	2024-07-24	Yes	NEGATIVE (2 CONSECUTIVE CULTURE)	No	No	New	New	Pulmonary (PTB)	Treatment Failure (TF)	Treatment Failure	3	111	Negative
New	2024	LIMPOPO	Rifampicin Resistant		Yes	Yes	Short Regimen (6 Months)	2024-06-04	Yes	NEGATIVE (2 CONSECUTIVE CULTURE)	No	No	New	New	Pulmonary (PTB)	Cured (C)	Treament Success	5	167	Positive	Yes
New	2024	LIMPOPO	Rifampicin Resistant		Yes	Yes	Short Regimen (6 Months)	2024-08-19	Yes	NEGATIVE (2 CONSECUTIVE CULTURE)	No	No	PT1	Relapse	Pulmonary (PTB)	Treatment Completed (TC)	Treament Success	9	263	Negative
New	2024	LIMPOPO	Rifampicin Resistant		Yes	Yes	Short Regimen (6 Months)	2024-06-05	No	NEGATIVE (2 CONSECUTIVE CULTURE)	No	No	New	New	Pulmonary (PTB)	Cured (C)	Treament Success	8	250	Positive
New	2024	LIMPOPO	Rifampicin Resistant	Bdq, Lfx, Lzd, Pa	Yes	Yes	Short Regimen (6 Months)		Yes	UNKNOWN	No	No	New	New	Pulmonary (PTB)	Not Specified	Not Evaluated	10	282	Negative
New	2024	LIMPOPO	Rifampicin Resistant	Bdq, Lfx, Lzd, Pa, Pyridoxine	Yes	Yes	Short Regimen (9-11 Months)		No	UNKNOWN	No	No	PT1	Relapse	Pulmonary (PTB)	Not Specified	Not Evaluated	11	325	Negative
Transfer In	2024	LIMPOPO	Rifampicin Resistant		Yes	Yes	Short Regimen (6 Months)		Yes	TRANSFERRED OUT	No	No	New	New	Pulmonary (PTB)	Died (D)	Died	10	285	Positive	Yes
New	2024	LIMPOPO	Pre-XDR	Bdq, Lzd, Pa	Yes	Yes	Short Regimen (6 Months)		No	UNKNOWN	Yes	No	PT2	TF2	Pulmonary (PTB)	Not Specified	Not Evaluated	14	414	Positive	Yes
New	2024	LIMPOPO	MDR Confirmed		Yes	Yes	Short Regimen (6 Months)	2024-08-07	No	NEGATIVE (2 CONSECUTIVE CULTURE)	No	No	New	New	Pulmonary (PTB)	Treatment Completed (TC)	Treament Success	7	203	Positive	Yes
New	2024	LIMPOPO	MDR Confirmed	Bdq, Lfx, Lzd, Pa	Yes	Yes	Short Regimen (6 Months)	2024-07-08	Yes	NEGATIVE (2 CONSECUTIVE CULTURE)	No	No	PT1	TF1	Pulmonary (PTB)	Treatment Completed (TC)	Treament Success	7	209	Positive	Yes
New	2024	LIMPOPO	MDR Confirmed		Yes	Yes	Short Regimen (6 Months)		No	UNKNOWN	No	No	PT1	Relapse	Pulmonary (PTB)	Cured (C)	Treament Success	7	226	Positive	Yes
New	2024	LIMPOPO	MDR Confirmed	Bdq, Lfx, Lzd, Pa	Yes	Yes	Short Regimen (6 Months)		Yes	UNKNOWN	No	No	New	New	Pulmonary (PTB)	Not Specified	Not Evaluated	7	199	Positive	Yes
New	2024	LIMPOPO	Rifampicin Resistant	Bdq, Lzd, Pa	Yes	Yes	Short Regimen (6 Months)		Yes	FAILED	Yes	No	PT2	Treatment After Loss to Follow-Up (TAL)	Pulmonary (PTB)	Treatment Failure (TF)	Treatment Failure	1	40
Transfer In	2024	LIMPOPO	Rifampicin Resistant	Bdq, Lzd, Pa	Yes	Yes	Short Regimen (6 Months)		Yes	FAILED	Yes	No	PT2	Treatment After Loss to Follow-Up (TAL)	Pulmonary (PTB)	Treatment Failure (TF)	Treatment Failure	1	40
New	2024	LIMPOPO	Rifampicin Resistant	Bdq, Lfx, Lzd, Pa	Yes	Yes	Short Regimen (6 Months)	2024-06-12	No	NEGATIVE (2 CONSECUTIVE CULTURE)	No	No	PT1	TF1	Pulmonary (PTB)	Treatment Completed (TC)	Treament Success	8	228	Positive	Yes
New	2024	LIMPOPO	Rifampicin Resistant		Yes	Yes	Short Regimen (6 Months)	2024-06-25	No	NEGATIVE (2 CONSECUTIVE CULTURE)	No	No	New	New	Pulmonary (PTB)	Cured (C)	Treament Success	6	180	Positive	Yes
New	2024	LIMPOPO	Rifampicin Resistant	Bdq, Lzd, Pa	Yes	Yes	Short Regimen (6 Months)		No	TRANSFERRED OUT	No	No	New	New	Pulmonary (PTB)	Transfer Out	Transfer Out	13	385	Positive	Yes
New	2024	LIMPOPO	Rifampicin Resistant	Bdq, Lfx, Lzd, Pa	Yes	Yes	Short Regimen (6 Months)	2025-01-28	Yes	NEGATIVE (2 CONSECUTIVE CULTURE)	No	No	New	New	Pulmonary (PTB)	Not Specified	Not Evaluated	6	177	Negative
New	2024	LIMPOPO	Pre-XDR		Yes	Yes	Short Regimen (6 Months)	2024-06-24	Yes	NEGATIVE (2 CONSECUTIVE CULTURE)	No	No	New	New	Pulmonary (PTB)	Cured (C)	Treament Success	6	200	Positive	Yes
New	2024	LIMPOPO	MDR Confirmed		Yes	Yes	Short Regimen (6 Months)	2024-08-05	Yes	NEGATIVE (2 CONSECUTIVE CULTURE)	No	No	New	New	Pulmonary (PTB)	Cured (C)	Treament Success	5	169	Positive	Yes
Transfer In	2024	LIMPOPO	Rifampicin Resistant		Yes	Yes	Short Regimen (6 Months)	2024-03-26	No	NEGATIVE (2 CONSECUTIVE CULTURE)	No	No	New	New	Pulmonary (PTB)	Treatment Completed (TC)	Treament Success	7	211	Positive	Yes
New	2024	LIMPOPO	Rifampicin Resistant		Yes	Yes	Short Regimen (6 Months)	2024-03-06	No	NEGATIVE (2 CONSECUTIVE CULTURE)	No	No	PT1	Treatment After Loss to Follow-Up (TAL)	Pulmonary (PTB)	Cured (C)	Treament Success	8	250	Positive
New	2024	LIMPOPO	Rifampicin Resistant	Bdq, Lfx, Lzd, Pa, Panado, Pyridoxine	Yes	Yes	Short Regimen (6 Months)		Yes	UNKNOWN	No	No	PT1	Relapse	Pulmonary (PTB)	Treatment Completed (TC)	Treament Success	6	168	Positive	Yes
New	2024	LIMPOPO	Rifampicin Resistant		Yes	Yes	Short Regimen (9-11 Months)		No	UNKNOWN	No	No	New	New	Extra Pulmonary (EPTB)	Not Specified	Not Evaluated	9	266	Positive	Yes
New	2024	LIMPOPO	Rifampicin Resistant	Bdq, Lfx, Lzd, Pa	Yes	Yes	Short Regimen (6 Months)		No	UNKNOWN	No	No	New	New	Pulmonary (PTB)	Not Specified	Not Evaluated	9	258	Negative
Transfer In	2024	LIMPOPO	Rifampicin Resistant	Bdq, Lfx, Lzd, Pa	Yes	Yes	Short Regimen (6 Months)		No	LOSS TO FOLLOW-UP	No	No	New	New	Pulmonary (PTB)	Loss to Follow-Up	Loss To Follow Up	5	129	Positive	Yes
New	2024	LIMPOPO	MDR Confirmed	Bdq, Lfx, Lzd, Pa, Pyridoxine	Yes	Yes	Short Regimen (6 Months)		Yes	UNKNOWN	No	No	PT1	Relapse	Pulmonary (PTB)	Not Specified	Not Evaluated	10	288	Positive	Yes
Transfer In	2024	LIMPOPO	XDR-TB Confirmed	Cfz, Lfx, Trd	Yes	No	Individualized		Yes	UNKNOWN	Yes	No	PT2	Treatment After Loss to Follow-Up (TAL)	Pulmonary (PTB)	Not Specified	Not Evaluated	18	552	Negative
New	2024	LIMPOPO	MDR Confirmed	Bdq, Cfz, E, Lfx, Z	Yes	Yes	Short Regimen (9-11 Months)		No	UNKNOWN	No	No	PT1	Other	Pulmonary (PTB)	Not Specified	Not Evaluated	14	414	Positive	Yes
New	2024	LIMPOPO	MDR Confirmed		Yes	Yes	Short Regimen (6 Months)		Yes	POSITIVE (SMEAR AND/OR CULTURE POSITIVE)	No	No	PT1	Relapse	Pulmonary (PTB)	Died (D)	Died	6	204	Negative
New	2024	LIMPOPO	Rifampicin Resistant		Yes	Yes	Short Regimen (6 Months)	2024-06-13	Yes	NEGATIVE (2 CONSECUTIVE CULTURE)	No	No	New	New	Pulmonary (PTB)	Cured (C)	Treament Success	6	182	Negative
New	2024	LIMPOPO	Rifampicin Resistant	Bdq, Lfx, Lzd, Pa, PYRIDOXINE	Yes	Yes	Short Regimen (6 Months)	2024-05-08	No	NEGATIVE (2 CONSECUTIVE CULTURE)	Yes	No	PT2	Relapse	Pulmonary (PTB)	Cured (C)	Treament Success	7	224	Positive	Yes
New	2024	LIMPOPO	Rifampicin Resistant	Bdq, Lfx, Lzd, Pa	Yes	Yes	Short Regimen (6 Months)		Yes	UNKNOWN	No	No	New	New	Pulmonary (PTB)	Not Specified	Not Evaluated	13	399	Negative
New	2024	LIMPOPO	Rifampicin Resistant	Bdq, Lfx, Lzd, Pa	Yes	Yes	Short Regimen (6 Months)		No	UNKNOWN	No	No	New	New	Pulmonary (PTB)	Not Specified	Not Evaluated	7	195	Positive	Yes
New	2024	LIMPOPO	Rifampicin Resistant		Yes	Yes	Short Regimen (6 Months)		No	DIED	No	No	New	New	Pulmonary (PTB)	Died (D)	Died	2	74	Positive	Yes
New	2024	LIMPOPO	MDR Confirmed	Bdq, Lfx, Lzd, Pa	Yes	Yes	Short Regimen (6 Months)	2024-07-24	No	NEGATIVE (2 CONSECUTIVE CULTURE)	No	No	New	New	Pulmonary (PTB)	Treatment Completed (TC)	Treament Success	7	213	Negative
New	2024	LIMPOPO	Rifampicin Resistant		Yes	Yes	Short Regimen (6 Months)		No	UNKNOWN	No	No	PT1	Relapse	Pulmonary (PTB)	Treatment Completed (TC)	Treament Success	6	192	Negative
New	2024	LIMPOPO	Rifampicin Resistant		Yes	Yes	Short Regimen (6 Months)	2024-04-11	No	NEGATIVE (2 CONSECUTIVE CULTURE)	No	No	New	New	Pulmonary (PTB)	Treatment Completed (TC)	Treament Success	7	206	Negative
New	2024	LIMPOPO	Rifampicin Resistant		Yes	Yes	Short Regimen (6 Months)	2024-06-03	Yes	NEGATIVE (2 CONSECUTIVE CULTURE)	Yes	No	PT2	TF2	Pulmonary (PTB)	Cured (C)	Treament Success	8	235	Positive	Yes
New	2024	LIMPOPO	Rifampicin Resistant	FESO4 DLY, FOLATE 5MG DLY, MAXALON 10MG	Yes	Yes	Short Regimen (6 Months)	2024-03-28	No	NEGATIVE (2 CONSECUTIVE CULTURE)	Yes	No	PT1	TF1	Pulmonary (PTB)	Cured (C)	Treament Success	8	232	Positive	Yes
New	2024	LIMPOPO	Rifampicin Resistant		Yes	Yes	Short Regimen (6 Months)	2024-04-29	No	NEGATIVE (2 CONSECUTIVE CULTURE)	No	No	New	New	Pulmonary (PTB)	Treatment Completed (TC)	Treament Success	6	209	Negative
New	2024	LIMPOPO	Pre-XDR	Bdq, Lfx, Lzd, Pa	Yes	Yes	Short Regimen (6 Months)	2024-12-31	Yes	NEGATIVE (2 CONSECUTIVE CULTURE)	Yes	No	PT2	TF2	Pulmonary (PTB)	Treatment Completed (TC)	Treament Success	6	193	Positive	Yes
New	2024	LIMPOPO	MDR Confirmed	Bdq, Lfx, Lzd, Pa, Pyridoxine	Yes	Yes	Short Regimen (6 Months)		Yes	LOSS TO FOLLOW-UP	Yes	No	PT2	Relapse	Pulmonary (PTB)	Loss to Follow-Up	Loss To Follow Up	6	195	Positive	Yes
New	2024	LIMPOPO	Rifampicin Resistant	B6, Bdq, Dlm, Lfx, Lzd	Yes	Yes	Short Regimen (6 Months)		No	NEGATIVE (2 CONSECUTIVE CULTURE)	No	No	New	New	Pulmonary (PTB)	Treatment Completed (TC)	Treament Success	5	178	Positive	Yes
New	2024	LIMPOPO	Rifampicin Resistant		Yes	Yes	Short Regimen (6 Months)	2024-08-13	Yes	NEGATIVE (2 CONSECUTIVE CULTURE)	No	No	New	New	Pulmonary (PTB)	Cured (C)	Treament Success	6	168	Negative
New	2024	LIMPOPO	Rifampicin Resistant		Yes	Yes	Short Regimen (6 Months)	2024-08-07	No	NEGATIVE (2 CONSECUTIVE CULTURE)	No	No	PT1	Relapse	Pulmonary (PTB)	Cured (C)	Treament Success	6	184	Positive	Yes
New	2024	LIMPOPO	Rifampicin Resistant	Bdq, Lfx, Lzd, Pa	Yes	Yes	Short Regimen (9-11 Months)	2025-01-07	Yes	NEGATIVE (2 CONSECUTIVE CULTURE)	No	No	New	New	Pulmonary (PTB)	Cured (C)	Treament Success	6	196	Negative
New	2024	LIMPOPO	Rifampicin Resistant	Bdq, Lfx, Lzd, Pa	Yes	Yes	Short Regimen (6 Months)		No	UNKNOWN	Yes	No	PT2	Treatment After Loss to Follow-Up (TAL)	Pulmonary (PTB)	Not Specified	Not Evaluated	11	332
New	2024	LIMPOPO	Rifampicin Resistant	Bdq, Lfx, Lzd, Pa	Yes	Yes	Short Regimen (6 Months)	2024-11-20	Yes	NEGATIVE (2 CONSECUTIVE CULTURE)	No	No	New	New	Pulmonary (PTB)	Not Specified	Not Evaluated	9	267	Negative
New	2024	LIMPOPO	Rifampicin Resistant		Yes	No	Individualized		Yes	DIED	Yes	No	PT2	TF2	Pulmonary (PTB)	Died (D)	Died	3	95	Negative
New	2024	LIMPOPO	MDR Confirmed	Bdq, Lfx, Lzd, Pa	Yes	Yes	Short Regimen (6 Months)		Yes	TRANSFERRED OUT	No	No	PT2	TF2	Pulmonary (PTB)	Transfer Out	Transfer Out	12	349	Negative
Transfer In	2024	LIMPOPO	Rifampicin Resistant	Bdq, Lfx, Lzd, Pa	Yes	Yes	Short Regimen (6 Months)		No	POSITIVE (SMEAR AND/OR CULTURE POSITIVE)	No	No	New	New	Pulmonary (PTB)	Cured (C)	Treament Success	7	206	Negative
New	2024	LIMPOPO	Rifampicin Resistant		Yes	Yes	Short Regimen (6 Months)	2024-04-18	Yes	NEGATIVE (2 CONSECUTIVE CULTURE)	Yes	No	PT1	Treatment After Loss to Follow-Up (TAL)	Pulmonary (PTB)	Cured (C)	Treament Success	8	238	Positive	Yes
New	2024	LIMPOPO	Rifampicin Resistant		Yes	No	Individualized		No	DIED	No	No	New	New	Pulmonary TB (PTB) + Extra Pulmonary TB (EPTB)	Died (D)	Died	3	94	Positive	Yes
New	2024	LIMPOPO	MDR Confirmed		Yes	Yes	Short Regimen (6 Months)		Yes	UNKNOWN	No	No	New	New	Pulmonary (PTB)	Treatment Completed (TC)	Treament Success	7	209	Negative
New	2024	LIMPOPO	Rifampicin Resistant		Yes	Yes	Short Regimen (9-11 Months)		Yes	UNKNOWN	No	No	New	New	Pulmonary (PTB)	Treatment Completed (TC)	Treament Success	9	273	Negative
New	2024	LIMPOPO	Rifampicin Resistant	Bdq, Lfx, Lzd, Pa, PYRIDOXINE	Yes	Yes	Short Regimen (6 Months)	2024-10-08	Yes	NEGATIVE (2 CONSECUTIVE CULTURE)	Yes	No	PT2	Treatment After Loss to Follow-Up (TAL)	Pulmonary (PTB)	Not Specified	Not Evaluated	11	316	Negative
New	2024	LIMPOPO	Rifampicin Resistant		Yes	Yes	Short Regimen (6 Months)		Yes	UNKNOWN	No	No	New	New	Pulmonary (PTB)	Treatment Failure (TF)	Treatment Failure	7	200	Positive	Yes
New	2024	LIMPOPO	Rifampicin Resistant	Bdq, Lfx, Lzd, Pa	Yes	Yes	Short Regimen (6 Months)	2025-02-05	Yes	NEGATIVE (2 CONSECUTIVE CULTURE)	No	No	New	New	Pulmonary (PTB)	Cured (C)	Treament Success	6	183	Negative
New	2024	LIMPOPO	Rifampicin Resistant	B6, E, H, Lfx, Z	Yes	Yes	Short Regimen (6 Months)	2024-11-11	Yes	NEGATIVE (2 CONSECUTIVE CULTURE)	No	No	New	New	Pulmonary (PTB)	Treatment Completed (TC)	Treament Success	6	190	Positive	Yes
New	2024	LIMPOPO	Rifampicin Resistant	Bdq, Lfx, Lzd, Pa	Yes	Yes	Short Regimen (6 Months)		Yes	UNKNOWN	No	No	New	New	Pulmonary (PTB)	Treatment Completed (TC)	Treament Success	6	179	Positive	Yes
New	2024	LIMPOPO	Rifampicin Resistant		Yes	Yes	Short Regimen (6 Months)	2024-04-15	No	NEGATIVE (2 CONSECUTIVE CULTURE)	No	No	PT1	TF1	Pulmonary (PTB)	Cured (C)	Treament Success	7	203	Positive	Yes
New	2024	LIMPOPO	Rifampicin Resistant		Yes	Yes	Short Regimen (6 Months)	2024-07-02	Yes	NEGATIVE (2 CONSECUTIVE CULTURE)	No	No	PT1	Other	Pulmonary (PTB)	Cured (C)	Treament Success	6	193	Positive	Yes
Transfer In	2024	LIMPOPO	Pre-XDR		Yes	No	Individualized	2023-01-05	Yes	NEGATIVE (2 CONSECUTIVE CULTURE)	Yes	No	PT2	TF2	Pulmonary (PTB)	Treatment Completed (TC)	Treament Success	19	583	Negative
New	2024	LIMPOPO	Rifampicin Resistant		Yes	Yes	Short Regimen (6 Months)	2024-08-06	Yes	NEGATIVE (2 CONSECUTIVE CULTURE)	No	No	New	New	Pulmonary (PTB)	Cured (C)	Treament Success	7	187	Negative
New	2024	LIMPOPO	Rifampicin Resistant	Bdq, Lfx, Lzd, Pa	Yes	Yes	Short Regimen (6 Months)	2024-12-13	Yes	NEGATIVE (2 CONSECUTIVE CULTURE)	No	No	PT2	TF2	Pulmonary (PTB)	Treatment Completed (TC)	Treament Success	7	190	Positive	Yes
New	2024	LIMPOPO	Rifampicin Resistant		Yes	Yes	Short Regimen (6 Months)		Yes	UNKNOWN	No	No	New	New	Pulmonary (PTB)	Treatment Completed (TC)	Treament Success	7	203	Positive	Yes
New	2024	LIMPOPO	Rifampicin Resistant	Bdq, Lfx, Lzd, Pa	Yes	Yes	Short Regimen (6 Months)	2024-11-22	No	NEGATIVE (2 CONSECUTIVE CULTURE)	Yes	No	PT1	Treatment After Loss to Follow-Up (TAL)	Pulmonary (PTB)	Not Specified	Not Evaluated	9	251
New	2024	LIMPOPO	Rifampicin Resistant	Bdq, Dlm, Lfx, Lzd	Yes	Yes	Short Regimen (6 Months)	2024-11-04	No	NEGATIVE (2 CONSECUTIVE CULTURE)	No	No	New	New	Pulmonary (PTB)	Treatment Completed (TC)	Treament Success	7	205	Positive	Yes
New	2024	LIMPOPO	Rifampicin Resistant	Bdq, Lfx, Lzd, Pa	Yes	Yes	Short Regimen (6 Months)		No	UNKNOWN	No	No	New	New	Pulmonary (PTB)	Cured (C)	Treament Success	6	184	Positive	Yes
Transfer In	2024	LIMPOPO	Rifampicin Resistant	Bdq, Lfx, Pa	Yes	Yes	Short Regimen (6 Months)		Yes	UNKNOWN	No	No	New	New	Pulmonary (PTB)	Cured (C)	Treament Success	10	315	Positive	Yes
New	2024	LIMPOPO	Rifampicin Resistant	Bdq, Lfx, Pa	Yes	Yes	Short Regimen (6 Months)		Yes	TRANSFERRED OUT	No	No	New	New	Pulmonary (PTB)	Cured (C)	Treament Success	10	315	Positive	Yes
Transfer In	2024	LIMPOPO	Rifampicin Resistant	Bdq, Lfx, Pa	Yes	Yes	Short Regimen (6 Months)		Yes	TRANSFERRED OUT	No	No	New	New	Pulmonary (PTB)	Cured (C)	Treament Success	10	315	Positive	Yes
New	2024	LIMPOPO	Rifampicin Resistant	Bdq, Lfx, Lzd, Pa	Yes	Yes	Short Regimen (6 Months)		No	TRANSFERRED OUT	No	No	PT1	Relapse	Pulmonary (PTB)	Transfer Out	Transfer Out	7	202	Positive	Yes
New	2024	LIMPOPO	Rifampicin Resistant	Bdq, Lfx, Lzd, Pa	Yes	Yes	Short Regimen (6 Months)	2024-05-24	No	NEGATIVE (2 CONSECUTIVE CULTURE)	Yes	No	New	New	Pulmonary (PTB)	Not Specified	Not Evaluated	14	414	Negative
New	2024	LIMPOPO	Rifampicin Resistant	Bdq, Lfx, Lzd, Pa	Yes	Yes	Short Regimen (6 Months)		Yes	UNKNOWN	No	No	New	New	Pulmonary (PTB)	Cured (C)	Treament Success	6	188	Negative
New	2024	LIMPOPO	Rifampicin Resistant		Yes	Yes	Short Regimen (6 Months)	2024-04-11	Yes	NEGATIVE (2 CONSECUTIVE CULTURE)	No	No	PT1	TF1	Pulmonary (PTB)	Treatment Completed (TC)	Treament Success	5	131	Positive	Yes
Transfer In	2024	LIMPOPO	Rifampicin Resistant		Yes	Yes	Short Regimen (6 Months)	2024-04-11	Yes	NEGATIVE (2 CONSECUTIVE CULTURE)	No	No	PT1	TF1	Pulmonary (PTB)	Treatment Completed (TC)	Treament Success	5	131	Positive	Yes
New	2024	LIMPOPO	Rifampicin Resistant		Yes	Yes	Short Regimen (6 Months)	2024-09-17	Yes	NEGATIVE (2 CONSECUTIVE CULTURE)	No	No	New	New	Pulmonary (PTB)	Treatment Completed (TC)	Treament Success	6	192	Positive	Yes
New	2024	LIMPOPO	Rifampicin Resistant	Bdq, Lzd, Mfx, Pa	Yes	Yes	Short Regimen (6 Months)	2024-07-25	Yes	NEGATIVE (2 CONSECUTIVE CULTURE)	No	No	New	New	Pulmonary (PTB)	Not Specified	Not Evaluated	13	395	Negative
New	2024	LIMPOPO	Rifampicin Resistant	Bdq, Lfx, Lzd, Pa	Yes	Yes	Short Regimen (6 Months)	2024-11-13	Yes	NEGATIVE (2 CONSECUTIVE CULTURE)	No	No	New	New	Pulmonary (PTB)	Not Specified	Not Evaluated	9	268	Negative
Transfer In	2024	LIMPOPO	Rifampicin Resistant	Bdq, Cfz, E, Eto, High dose INH, Lfx, Lzd, Z	Yes	Yes	Short Regimen (9-11 Months)	2022-09-19	No	NEGATIVE (2 CONSECUTIVE CULTURE)	No	No	New	New	Pulmonary (PTB)	Not Specified	Not Evaluated	34	1035	Negative
New	2024	LIMPOPO	Rifampicin Resistant	Bdq, Lfx, Lzd, Pa	Yes	Yes	Short Regimen (6 Months)		Yes	UNKNOWN	No	No	New	New	Pulmonary (PTB)	Not Specified	Not Evaluated	7	212	Negative
New	2024	LIMPOPO	Rifampicin Resistant	Bdq, Lfx, Lzd, Pa	Yes	Yes	Short Regimen (6 Months)	2024-08-08	Yes	NEGATIVE (2 CONSECUTIVE CULTURE)	Yes	No	PT2	TF2	Pulmonary (PTB)	Treatment Failure (TF)	Treatment Failure	10	306	Positive	Yes
New	2024	LIMPOPO	Rifampicin Resistant	Bdq, Lfx, Lzd, Pa, Pyridoxine	Yes	Yes	Short Regimen (6 Months)		Yes	TRANSFERRED OUT	No	No	New	New	Pulmonary (PTB)	Cured (C)	Treament Success	7	218	Positive	Yes
Transfer In	2024	LIMPOPO	Rifampicin Resistant	Bdq, Lfx, Lzd, Pa, Pyridoxine	Yes	Yes	Short Regimen (6 Months)		Yes	UNKNOWN	No	No	New	New	Pulmonary (PTB)	Cured (C)	Treament Success	7	218	Positive	Yes
New	2024	LIMPOPO	Rifampicin Resistant		Yes	Yes	Short Regimen (6 Months)	2024-09-20	No	NEGATIVE (2 CONSECUTIVE CULTURE)	No	No	New	New	Pulmonary (PTB)	Treatment Completed (TC)	Treament Success	6	175	Positive	Yes
New	2024	LIMPOPO	Rifampicin Resistant	Bdq, Lfx, Lzd, Pa	Yes	Yes	Short Regimen (6 Months)		No	UNKNOWN	No	No	New	New	Pulmonary (PTB)	Not Specified	Not Evaluated	14	413	Positive	Yes
Transfer In	2024	LIMPOPO	Rifampicin Resistant	Bdq, Cfz, E, Eto, High dose INH, Lfx, Lzd, Z	Yes	Yes	Short Regimen (9-11 Months)		Yes	POSITIVE (SMEAR AND/OR CULTURE POSITIVE)	No	No	New	New	Pulmonary (PTB)	Cured (C)	Treament Success	9	281	Negative
New	2024	LIMPOPO	Rifampicin Resistant		Yes	Yes	Short Regimen (6 Months)	2024-05-20	Yes	NEGATIVE (2 CONSECUTIVE CULTURE)	Yes	No	PT1	Treatment After Loss to Follow-Up (TAL)	Pulmonary (PTB)	Treatment Completed (TC)	Treament Success	5	168	Negative
New	2024	LIMPOPO	Rifampicin Resistant	Bdq, Lfx, Lzd, Pa	Yes	Yes	Short Regimen (6 Months)	2024-08-09	No	NEGATIVE (2 CONSECUTIVE CULTURE)	No	No	New	New	Pulmonary (PTB)	Cured (C)	Treament Success	7	214	Positive	Yes
New	2024	LIMPOPO	MDR Not Confirmed	High dose INH, Lfx, rifafour	No	Yes	Short Regimen (6 Months)		No	UNKNOWN	No	No	New	New	Pulmonary (PTB)	Not Specified	Not Evaluated	10	304	Negative
New	2024	LIMPOPO	Rifampicin Resistant	Bdq, Lfx, Lzd, Pa	Yes	Yes	Short Regimen (6 Months)	2024-07-31	Yes	NEGATIVE (2 CONSECUTIVE CULTURE)	No	No	New	New	Pulmonary (PTB)	Cured (C)	Treament Success	7	215	Positive	Yes
New	2024	LIMPOPO	Rifampicin Resistant	Bdq, Lfx, Lzd, Pa	Yes	Yes	Short Regimen (6 Months)	2024-10-22	No	NEGATIVE (2 CONSECUTIVE CULTURE)	No	No	New	New	Pulmonary (PTB)	Cured (C)	Treament Success	7	217	Negative
New	2024	LIMPOPO	Rifampicin Resistant	Bdq, Lfx, Lzd, Pa, Pyridoxine	Yes	Yes	Short Regimen (6 Months)	2025-02-04	Yes	NEGATIVE (2 CONSECUTIVE CULTURE)	No	No	New	New	Pulmonary (PTB)	Not Specified	Not Evaluated	7	192
New	2024	LIMPOPO	Rifampicin Resistant		Yes	Yes	Short Regimen (6 Months)	2024-04-11	Yes	NEGATIVE (2 CONSECUTIVE CULTURE)	No	No	New	New	Pulmonary (PTB)	Treatment Completed (TC)	Treament Success	7	206	Negative
New	2024	LIMPOPO	Rifampicin Resistant	Bdq, Lfx, Lzd, Pa	Yes	Yes	Short Regimen (6 Months)		No	UNKNOWN	Yes	No	PT2	TF2	Pulmonary (PTB)	Not Specified	Not Evaluated	11	332
New	2024	LIMPOPO	Rifampicin Resistant		Yes	Yes	Short Regimen (6 Months)	2024-05-24	Yes	NEGATIVE (2 CONSECUTIVE CULTURE)	No	No	New	New	Pulmonary (PTB)	Cured (C)	Treament Success	5	178	Negative
New	2024	LIMPOPO	MDR Confirmed		Yes	Yes	Short Regimen (6 Months)	2025-02-12	No	NEGATIVE (2 CONSECUTIVE CULTURE)	No	No	New	New	Pulmonary (PTB)	Cured (C)	Treament Success	6	181	Negative
New	2024	LIMPOPO	MDR Confirmed	Bdq, Lfx, Lzd, Pa	Yes	Yes	Short Regimen (6 Months)		No	TRANSFERRED OUT	No	No	PT2	TF2	Pulmonary (PTB)	Transfer Out	Transfer Out	6	175	Negative
New	2024	LIMPOPO	MDR Confirmed		Yes	Yes	Short Regimen (6 Months)	2024-02-08	Yes	NEGATIVE (2 CONSECUTIVE CULTURE)	No	No	New	New	Pulmonary (PTB)	Treatment Completed (TC)	Treament Success	8	244	Positive	Yes
New	2024	LIMPOPO	Rifampicin Resistant	Bdq, Lfx, Lzd, Pa	Yes	Yes	Short Regimen (6 Months)		No	UNKNOWN	No	No	New	New	Pulmonary (PTB)	Cured (C)	Treament Success	6	191	Negative
New	2024	LIMPOPO	Rifampicin Resistant	Bdq, Lfx, Lzd, Pa	Yes	Yes	Short Regimen (6 Months)	2024-11-26	Yes	NEGATIVE (2 CONSECUTIVE CULTURE)	No	No	New	New	Pulmonary (PTB)	Not Specified	Not Evaluated	8	230	Negative
New	2024	LIMPOPO	MDR Confirmed		Yes	Yes	Short Regimen (6 Months)	2024-10-05	Yes	NEGATIVE (2 CONSECUTIVE CULTURE)	No	No	New	New	Pulmonary (PTB)	Cured (C)	Treament Success	7	202	Negative
New	2024	LIMPOPO	MDR Confirmed	Bdq, Lfx, Lzd, Pa	Yes	Yes	Short Regimen (6 Months)		Yes	UNKNOWN	Yes	No	PT2	Relapse	Pulmonary (PTB)	Not Specified	Not Evaluated	7	196	Negative
New	2024	LIMPOPO	MDR Confirmed		Yes	Yes	Short Regimen (6 Months)	2024-03-19	Yes	NEGATIVE (2 CONSECUTIVE CULTURE)	Yes	No	PT2	Relapse	Pulmonary (PTB)	Cured (C)	Treament Success	7	217	Negative
New	2024	LIMPOPO	Rifampicin Resistant	Bdq, Lfx, Lzd, Pa	Yes	Yes	Short Regimen (6 Months)		Yes	POSITIVE (SMEAR AND/OR CULTURE POSITIVE)	No	No	New	New	Pulmonary (PTB)	Cured (C)	Treament Success	6	163	Negative
New	2024	LIMPOPO	Rifampicin Resistant	Bdq, Lfx, Lzd, Pa	Yes	Yes	Short Regimen (6 Months)		No	UNKNOWN	No	No	PT1	TF1	Pulmonary (PTB)	Not Specified	Not Evaluated	6	170	Negative
New	2024	LIMPOPO	Rifampicin Resistant	Bdq, Cfz, Dlm, Lfx, Lzd, Trd	Yes	Yes	Short Regimen (9-11 Months)		No	UNKNOWN	No	No	New	New	Pulmonary (PTB)	Not Specified	Not Evaluated	9	262	Negative
New	2024	LIMPOPO	Rifampicin Resistant	Bdq, Lfx, Lzd, Pa	Yes	Yes	Short Regimen (6 Months)	2024-11-20	No	NEGATIVE (2 CONSECUTIVE CULTURE)	No	No	PT1	TF1	Pulmonary (PTB)	Cured (C)	Treament Success	6	196	Positive	Yes
Transfer In	2025	LIMPOPO	Rifampicin Resistant		Yes	Yes	Short Regimen (6 Months)	2023-12-08	No	NEGATIVE (2 CONSECUTIVE CULTURE)	No	No	PT1	Treatment After Loss to Follow-Up (TAL)	Pulmonary (PTB)	Cured (C)	Treament Success	5	172	Positive	Yes
Transfer In	2025	LIMPOPO	MDR Confirmed	Bdq, Lfx, Lzd, Pa	Yes	Yes	Short Regimen (6 Months)		Yes	UNKNOWN	No	No	PT2	TF2	Pulmonary (PTB)	Not Specified	Not Evaluated	12	349	Negative
Transfer In	2025	LIMPOPO	MDR Confirmed	Bdq, Lfx, Lzd, Pa	Yes	Yes	Short Regimen (6 Months)		No	UNKNOWN	No	No	PT2	TF2	Pulmonary (PTB)	Not Specified	Not Evaluated	6	175	Negative
